# Supplementary material for: Charge redistribution dynamics in chalcogenide-stabilized cuprous electrocatalysts unleash ampere-scale partial current toward formate production
Source: Nat Commun. 2025 Oct 24;16:9426. doi: 10.1038/s41467-025-64472-1 (PMC12552683; doi:10.1038/s41467-025-64472-1)
Supplement: Supplementary file 5 — Source Data [file 41467_2025_64472_MOESM5_ESM.xlsx]

## Sheet: Fig. 1a-d
Fig. 1a	Potential (V)	HCOO-(%)	Er±	CH4(%)	Er±	C2H4(%)	Er±	CO(%)	Er±	EtOH(%)	Er±	AcO-(%)	Er±
	-0.4	100	2.2	0	-	0	-	0	-	0	-	0	-
	-0.5	100	2.4	0	-	0	-	0	-	0	-	0	-
	-0.6	99.5074	2.1	0	-	0	-	0.49262	0.2	0	-	0	-
	-0.7	91.0831	2.7	0.8668	0.1	5.91926	0.59	2.13086	0.21	0	-	0	-
	-0.8	46.4254	3.17	6.20589	0.62	32.3765	1.62	2.65874	0.27	7.50691	0.75	4.82652	0.48
	-0.9	42.4893	3.01	6.95622	0.7	33.788	1.69	3.15341	0.32	8.17118	0.82	5.44187	0.54
Fig. 1b	Potential (V)	HCOO-(%)	Er±	CH4(%)	Er±	C2H4(%)	Er±	CO(%)	Er±
	-0.4	99.4948	2.2	0	-	0.50522	0.21	0	-
	-0.5	100	2.4	0	-	0	-	0	-
	-0.6	100	2.1	0	-	0	-	0	-
	-0.7	94.8023	2.3	0	-	0	-	5.19772	0.53
	-0.8	79.8473	2.7	0.91787	0.1	2.39191	0.26	16.8429	0.88
	-0.9	66.0205	2.9	2.81401	0.25	11.0085	1.23	20.157	1.2
Fig. 1c	Potential (V)	HCOO-(%)	Er±	CH4(%)	Er±	C2H4(%)	Er±	CO(%)	Er±
	-0.4	100	2	0	-	0	-	0	-
	-0.5	100	2.1	0	-	0	-	0	-
	-0.6	100	2.2	0	-	0	-	0	-
	-0.7	100	2	0	-	0	-	0	-
	-0.8	94.4413	2.7	1.07858	0.11	0	-	4.48008	0.45
	-0.9	89.7597	3.2	2.79153	0.28	0.64532	0.1	6.8035	0.68
Fig. 1d	Potential (V)	HCOO-(%)	Er±	CH4(%)	Er±	C2H4(%)	Er±	CO(%)	Er±	EtOH(%)	Er±	PrOH(%)	Er±	AcO-(%)	Er±
	-0.4	48.2689	2.41	0	-	5.82716	0.58	39.387	1.97	0	-	0	-	6.51696	0.61
	-0.5	42.199	2.11	0	-	20.5245	1.03	37.2765	1.86	0	-	0	-	0	-
	-0.6	34.7115	1.74	0.0658	0.03	33.9593	1.7	25.3068	1.27	4.90581	0.49	0	-	1.05079	0.21
	-0.7	32.9622	1.65	0.08263	0.04	34.8127	1.74	16.8288	0.84	6.34949	0.64	7.38526	0.74	1.57894	0.32
	-0.8	22.8618	1.14	0.13778	0.07	43.0105	2.15	15.8178	0.79	6.53577	0.65	10.3081	1.03	1.32831	0.27
	-0.9	15.8964	0.8	0.24405	0.1	55.8433	2.79	13.6037	0.68	7.19921	0.72	4.82716	0.48	2.38612	0.24

## Sheet: Fig. 1e
Fig. 1e	Time (h)	Current (mA) for 4cm2	Time (h)	Current (mA) for 25cm2	Time (h)	FE of formate for 4 cm2	Er±	FE of formate for 25 cm2	Er±
	0.00666	-376.393	0.00111111	-1894.18	1	91.31	3.7	90.53	3
	0.00944	-346.206	0.00222	-1841.61	2	87.62	2.6	86.31	2.4
	0.01222	-328.193	0.00334	-1600.34	4	86.33	3.6	85.45	3.25
	0.015	-322.103	0.00444	-1584.95	6	85.51	3.2	85.13	3.3
	0.01778	-311.505	0.00556	-1565.03	8	85.13	3.5	85.01	2.5
	0.02056	-304.075	0.00666	-1552.98
	0.02334	-302.762	0.00778	-1551.82
	0.02612	-301.431	0.00888	-1548.46
	0.0289	-295.927	0.01	-1545.35
	0.03166	-290.366	0.01112	-1543.37
	0.03444	-287.414	0.01222	-1540.92
	0.03722	-286.289	0.01334	-1538.99
	0.04	-286.441	0.01444	-1537.32
	0.04278	-288.848	0.01556	-1535.83
	0.04556	-287.635	0.01666	-1534.66
	0.04834	-286.172	0.01778	-1533.29
	0.05112	-285.633	0.01888	-1532.1
	0.0539	-283.515	0.02	-1531.54
	0.05666	-286.243	0.02112	-1533.68
	0.05944	-285.055	0.02222	-1531.4
	0.06222	-284.228	0.02334	-1530.6
	0.065	-284.338	0.02444	-1529.78
	0.06778	-284.366	0.02556	-1530.05
	0.07056	-282.561	0.02666	-1530.92
	0.07334	-282.008	0.02778	-1529.16
	0.07612	-285.903	0.02888	-1528.01
	0.0789	-286.347	0.03	-1527.55
	0.08166	-283.96	0.03112	-1526.9
	0.08444	-281.852	0.03222	-1526.65
	0.08722	-282.092	0.03334	-1528.27
	0.09	-281.216	0.03444	-1533.86
	0.09278	-282.632	0.03556	-1531.22
	0.09556	-280.305	0.03666	-1528.51
	0.09834	-280.905	0.03778	-1527.12
	0.10112	-276.123	0.03888	-1526.71
	0.1039	-279.99	0.04	-1526.78
	0.10666	-281.428	0.04112	-1526.48
	0.10944	-281.582	0.04222	-1525.98
	0.11222	-281.166	0.04334	-1526.03
	0.115	-278.876	0.04444	-1526.1
	0.11778	-283.542	0.04556	-1526.77
	0.12056	-282.139	0.04666	-1526.71
	0.12334	-284.009	0.04778	-1526.69
	0.12612	-281.538	0.04888	-1526.24
	0.1289	-284.435	0.05	-1527.51
	0.13166	-284.009	0.05112	-1528.48
	0.13444	-282.732	0.05222	-1528.53
	0.13722	-281.963	0.05334	-1528.79
	0.14	-278.721	0.05444	-1528.78
	0.14278	-278.186	0.05556	-1528.98
	0.14556	-279.589	0.05666	-1528.37
	0.14834	-277.996	0.05778	-1529.01
	0.15112	-275.596	0.05888	-1529.14
	0.1539	-276.505	0.06	-1529.09
	0.15666	-275.659	0.06112	-1530.98
	0.15944	-274.723	0.06222	-1529.28
	0.16222	-275.505	0.06334	-1527.88
	0.165	-277.284	0.06444	-1527.13
	0.16778	-276.481	0.06556	-1526.41
	0.17056	-273.737	0.06666	-1525.72
	0.17334	-271.31	0.06778	-1525
	0.17612	-271.781	0.06888	-1524.96
	0.1789	-273.951	0.07	-1525.56
	0.18166	-278.75	0.07112	-1526.44
	0.18444	-276.41	0.07222	-1526.04
	0.18722	-275.913	0.07334	-1526.25
	0.19	-274.598	0.07444	-1526.68
	0.19278	-276.686	0.07556	-1526.6
	0.19556	-273.535	0.07666	-1526.1
	0.19834	-270.902	0.07778	-1525.66
	0.20112	-274.112	0.07888	-1525.88
	0.2039	-275.901	0.08	-1525.47
	0.20666	-271.946	0.08112	-1525.54
	0.20944	-271.259	0.08222	-1524.67
	0.21222	-271.047	0.08334	-1522.06
	0.215	-268.59	0.08444	-1521.41
	0.21778	-268.654	0.08556	-1520.2
	0.22056	-269.262	0.08666	-1521.16
	0.22334	-271.631	0.08778	-1521.3
	0.22612	-271.048	0.08888	-1537.62
	0.2289	-270.648	0.09	-1537.49
	0.23166	-268.275	0.09112	-1527.85
	0.23444	-267.962	0.09222	-1524.86
	0.23722	-269.481	0.09334	-1524.06
	0.24	-267.287	0.09444	-1523.1
	0.24278	-267.182	0.09556	-1523.79
	0.24556	-266.672	0.09666	-1523.95
	0.24834	-266.629	0.09778	-1525.39
	0.25112	-263.773	0.09888	-1525.19
	0.2539	-267.368	0.1	-1526.78
	0.25666	-272.229	0.10112	-1528.77
	0.25944	-269.242	0.10222	-1529.33
	0.26222	-263.81	0.10334	-1530.61
	0.265	-267.716	0.10444	-1530.35
	0.26778	-265.613	0.10556	-1530.72
	0.27056	-263.535	0.10666	-1530.95
	0.27334	-266.167	0.10778	-1531.56
	0.27612	-264.426	0.10888	-1533.51
	0.2789	-266.339	0.11	-1534.7
	0.28166	-263.277	0.11112	-1530.94
	0.28444	-261.084	0.11222	-1528.83
	0.28722	-260.103	0.11334	-1528.89
	0.29	-258.776	0.11444	-1528.81
	0.29278	-259.935	0.11556	-1527.83
	0.29556	-261.017	0.11666	-1527.98
	0.29834	-257.843	0.11778	-1528.62
	0.30112	-259.357	0.11888	-1529.53
	0.3039	-255.51	0.12	-1529.73
	0.30666	-256.435	0.12112	-1529.74
	0.30944	-259.833	0.12222	-1529.58
	0.31222	-260.378	0.12334	-1529.13
	0.315	-257.882	0.12444	-1527.5
	0.31778	-259.37	0.12556	-1527.5
	0.32056	-259.13	0.12666	-1527.12
	0.32334	-260.271	0.12778	-1527.85
	0.32612	-260.172	0.12888	-1528.69
	0.3289	-259.496	0.13	-1534.94
	0.33166	-260.243	0.13112	-1529.85
	0.33444	-257.806	0.13222	-1528.42
	0.33722	-259.339	0.13334	-1527.81
	0.34	-258.952	0.13444	-1525.76
	0.34278	-258.17	0.13556	-1526.29
	0.34556	-260.665	0.13666	-1525.63
	0.34834	-257.965	0.13778	-1525.5
	0.35112	-273.064	0.13888	-1531.85
	0.3539	-272.255	0.14	-1539.27
	0.35666	-272.807	0.14112	-1532.54
	0.35944	-269.472	0.14222	-1531.2
	0.36222	-272.952	0.14334	-1531.9
	0.365	-269.226	0.14444	-1531.48
	0.36778	-270.702	0.14556	-1531.92
	0.37056	-269.09	0.14666	-1531.92
	0.37334	-272.112	0.14778	-1531.7
	0.37612	-267.639	0.14888	-1531.48
	0.3789	-269.165	0.15	-1530.9
	0.38166	-268.941	0.15112	-1530.63
	0.38444	-272.269	0.15222	-1530.92
	0.38722	-271.881	0.15334	-1532.01
	0.39	-270.345	0.15444	-1533.63
	0.39278	-268.998	0.15556	-1536.71
	0.39556	-270.144	0.15666	-1537.73
	0.39834	-271.764	0.15778	-1538.88
	0.40112	-268.451	0.15888	-1538.63
	0.4039	-267.203	0.16	-1539.36
	0.40666	-267.102	0.16112	-1540.05
	0.40944	-266.321	0.16222	-1540.21
	0.41222	-266.932	0.16334	-1541.44
	0.415	-264.604	0.16444	-1540.25
	0.41778	-264.359	0.16556	-1540.47
	0.42056	-263.288	0.16666	-1543.32
	0.42334	-266.635	0.16778	-1542.95
	0.42612	-263.909	0.16888	-1541.52
	0.4289	-263.244	0.17	-1541.69
	0.43166	-262.073	0.17112	-1542.14
	0.43444	-262.993	0.17222	-1542.06
	0.43722	-265.48	0.17334	-1542.05
	0.44	-273.538	0.17444	-1543.37
	0.44278	-269.498	0.17556	-1543.31
	0.44556	-267.323	0.17666	-1545.46
	0.44834	-264.751	0.17778	-1546.51
	0.45112	-266.021	0.17888	-1543.8
	0.4539	-263.902	0.18	-1540.34
	0.45666	-262.01	0.18112	-1539.49
	0.45944	-264.35	0.18222	-1539.38
	0.46222	-265.918	0.18334	-1539.08
	0.465	-264.057	0.18444	-1539.45
	0.46778	-265.612	0.18556	-1539.57
	0.47056	-267.582	0.18666	-1540.22
	0.47334	-264.193	0.18778	-1541.01
	0.47612	-269.364	0.18888	-1540.72
	0.4789	-266.439	0.19	-1540.43
	0.48166	-264.703	0.19112	-1540.6
	0.48444	-264.217	0.19222	-1541.51
	0.48722	-263.076	0.19334	-1542.12
	0.49	-263.374	0.19444	-1542.21
	0.49278	-261.432	0.19556	-1543.38
	0.49556	-260.956	0.19666	-1544.9
	0.49834	-259.739	0.19778	-1545.14
	0.50112	-260.878	0.19888	-1544.55
	0.5039	-260.671	0.2	-1545.81
	0.50666	-264.945	0.20112	-1544.45
	0.50944	-265.495	0.20222	-1544.05
	0.51222	-261.335	0.20334	-1544.78
	0.515	-264.65	0.20444	-1544.82
	0.51778	-261.228	0.20556	-1544.66
	0.52056	-260.233	0.20666	-1544.85
	0.52334	-258.832	0.20778	-1545.61
	0.52612	-264.062	0.20888	-1545.21
	0.5289	-265.884	0.21	-1545.44
	0.53166	-266.321	0.21112	-1545.49
	0.53444	-264.182	0.21222	-1543.89
	0.53722	-262.655	0.21334	-1542.81
	0.54	-262.512	0.21444	-1541.03
	0.54278	-260.239	0.21556	-1540.08
	0.54556	-260.684	0.21666	-1540.48
	0.54834	-258.355	0.21778	-1540.46
	0.55112	-258.396	0.21888	-1541.54
	0.5539	-256.758	0.22	-1541.12
	0.55666	-258.107	0.22112	-1542.16
	0.55944	-259.992	0.22222	-1542.72
	0.56222	-255.656	0.22334	-1543.34
	0.565	-254.52	0.22444	-1543.89
	0.56778	-255.217	0.22556	-1544.67
	0.57056	-256.762	0.22666	-1545.43
	0.57334	-256.814	0.22778	-1545.15
	0.57612	-257.353	0.22888	-1545.48
	0.5789	-255.778	0.23	-1545.73
	0.58166	-258.878	0.23112	-1544.98
	0.58444	-257.611	0.23222	-1543.97
	0.58722	-259.487	0.23334	-1543.67
	0.59	-260.27	0.23444	-1544.08
	0.59278	-254.368	0.23556	-1544.74
	0.59556	-257.539	0.23666	-1546.39
	0.59834	-256.808	0.23778	-1548.58
	0.60112	-255.704	0.23888	-1549.74
	0.6039	-257.067	0.24	-1550.72
	0.60666	-253.523	0.24112	-1551.78
	0.60944	-252.556	0.24222	-1552.81
	0.61222	-252.752	0.24334	-1553.68
	0.615	-256.55	0.24444	-1553.28
	0.61778	-255.703	0.24556	-1553.11
	0.62056	-253.895	0.24666	-1553.56
	0.62334	-255.426	0.24778	-1554.36
	0.62612	-254.446	0.24888	-1554.89
	0.6289	-254.638	0.25	-1555.29
	0.63166	-256.192	0.25112	-1555.31
	0.63444	-256.473	0.25222	-1555.23
	0.63722	-256.961	0.25334	-1555.41
	0.64	-257.274	0.25444	-1567.42
	0.64278	-256.806	0.25556	-1566.15
	0.64556	-254.52	0.25666	-1559.73
	0.64834	-253.55	0.25778	-1556.66
	0.65112	-254.115	0.25888	-1555.29
	0.6539	-254.08	0.26	-1554.72
	0.65666	-253.197	0.26112	-1556.56
	0.65944	-252.077	0.26222	-1555.94
	0.66222	-252.942	0.26334	-1556.48
	0.665	-254.383	0.26444	-1556.52
	0.66778	-253.679	0.26556	-1559.16
	0.67056	-253.145	0.26666	-1557.68
	0.67334	-253.002	0.26778	-1558.08
	0.67612	-250.9	0.26888	-1558.56
	0.6789	-251.981	0.27	-1559.55
	0.68166	-252.889	0.27112	-1561
	0.68444	-252.597	0.27222	-1560.94
	0.68722	-250.628	0.27334	-1559.75
	0.69	-251.767	0.27444	-1559.57
	0.69278	-255.021	0.27556	-1559.28
	0.69556	-254.993	0.27666	-1560.1
	0.69834	-266.039	0.27778	-1560.33
	0.70112	-265.613	0.27888	-1560.85
	0.7039	-265.231	0.28	-1561.37
	0.70666	-263.347	0.28112	-1562.01
	0.70944	-263.925	0.28222	-1561.97
	0.71222	-261.105	0.28334	-1562.93
	0.715	-262.379	0.28444	-1564.63
	0.71778	-260.609	0.28556	-1564.83
	0.72056	-263.219	0.28666	-1566.3
	0.72334	-261.539	0.28778	-1566.27
	0.72612	-264.255	0.28888	-1566.37
	0.7289	-268.596	0.29	-1567.33
	0.73166	-266.599	0.29112	-1567
	0.73444	-265.679	0.29222	-1567.34
	0.73722	-265.208	0.29334	-1567.49
	0.74	-265.723	0.29444	-1567.27
	0.74278	-263.66	0.29556	-1567.47
	0.74556	-262.583	0.29666	-1567.31
	0.74834	-258.762	0.29778	-1566.86
	0.75112	-260.597	0.29888	-1567.68
	0.7539	-263.791	0.3	-1569.21
	0.75666	-264.52	0.30112	-1570.49
	0.75944	-262.642	0.30222	-1569.66
	0.76222	-255.612	0.30334	-1566.13
	0.765	-268.889	0.30444	-1565.03
	0.76778	-268.199	0.30556	-1565.06
	0.77056	-265.593	0.30666	-1565.29
	0.77334	-265.433	0.30778	-1565.76
	0.77612	-265.714	0.30888	-1565.23
	0.7789	-264.574	0.31	-1564.81
	0.78166	-261.082	0.31112	-1564.86
	0.78444	-261.725	0.31222	-1564.22
	0.78722	-263.621	0.31334	-1564.22
	0.79	-266.804	0.31444	-1562.71
	0.79278	-264.691	0.31556	-1563.73
	0.79556	-261.787	0.31666	-1563.68
	0.79834	-260.137	0.31778	-1562.83
	0.80112	-260.104	0.31888	-1563.04
	0.8039	-264.059	0.32	-1563.28
	0.80666	-262.728	0.32112	-1564.2
	0.80944	-259.943	0.32222	-1564.46
	0.81222	-261.384	0.32334	-1565.07
	0.815	-258.481	0.32444	-1565.88
	0.81778	-259.655	0.32556	-1567.21
	0.82056	-258.974	0.32666	-1568.06
	0.82334	-259.737	0.32778	-1567.8
	0.82612	-260.054	0.32888	-1567.72
	0.8289	-260.946	0.33	-1568.1
	0.83166	-257.845	0.33112	-1567.07
	0.83444	-258.006	0.33222	-1565.84
	0.83722	-259.57	0.33334	-1565.77
	0.84	-259.42	0.33444	-1566.03
	0.84278	-263.855	0.33556	-1565.9
	0.84556	-259.681	0.33666	-1566.85
	0.84834	-258.517	0.33778	-1567.06
	0.85112	-256.564	0.33888	-1566.42
	0.8539	-259.393	0.34	-1566.9
	0.85666	-259.232	0.34112	-1567.4
	0.85944	-259.163	0.34222	-1569.43
	0.86222	-257.543	0.34334	-1569.3
	0.865	-260.606	0.34444	-1568.66
	0.86778	-256.997	0.34556	-1568.58
	0.87056	-256.769	0.34666	-1568.36
	0.87334	-257.868	0.34778	-1568.32
	0.87612	-256.835	0.34888	-1568.53
	0.8789	-257.821	0.35	-1569.2
	0.88166	-258.516	0.35112	-1568.73
	0.88444	-256.282	0.35222	-1569.55
	0.88722	-259.952	0.35334	-1571.44
	0.89	-259.286	0.35444	-1572.44
	0.89278	-258.859	0.35556	-1572.99
	0.89556	-256.461	0.35666	-1573.15
	0.89834	-257.025	0.35778	-1573.14
	0.90112	-255.447	0.35888	-1572.57
	0.9039	-256.427	0.36	-1571.49
	0.90666	-255.459	0.36112	-1571.38
	0.90944	-254.833	0.36222	-1571.03
	0.91222	-253.574	0.36334	-1571.18
	0.915	-252.35	0.36444	-1570.78
	0.91778	-254.462	0.36556	-1571.05
	0.92056	-255.004	0.36666	-1572.54
	0.92334	-260.763	0.36778	-1573.08
	0.92612	-259.962	0.36888	-1573.68
	0.9289	-258.477	0.37	-1572.75
	0.93166	-259.67	0.37112	-1572.55
	0.93444	-258.892	0.37222	-1572.52
	0.93722	-256.422	0.37334	-1572.81
	0.94	-256.68	0.37444	-1573.58
	0.94278	-258.087	0.37556	-1573.52
	0.94556	-255.406	0.37666	-1573.71
	0.94834	-258.716	0.37778	-1574.42
	0.95112	-257.362	0.37888	-1573.71
	0.9539	-258.29	0.38	-1572.35
	0.95666	-256.918	0.38112	-1572.05
	0.95944	-258.909	0.38222	-1572.38
	0.96222	-258.012	0.38334	-1574.45
	0.965	-256.917	0.38444	-1573.86
	0.96778	-255.093	0.38556	-1572.82
	0.97056	-252.306	0.38666	-1572.26
	0.97334	-252.717	0.38778	-1572.78
	0.97612	-251.213	0.38888	-1573.57
	0.9789	-254.192	0.39	-1574.16
	0.98166	-253.897	0.39112	-1576.64
	0.98444	-253.421	0.39222	-1577.88
	0.98722	-254.666	0.39334	-1576.86
	0.99	-253.982	0.39444	-1577.11
	0.99278	-252.599	0.39556	-1572.19
	0.99556	-254.087	0.39666	-1570.21
	0.99834	-253.391	0.39778	-1569.83
	1.00112	-254.31	0.39888	-1569.17
	1.0039	-251.702	0.4	-1568.16
	1.00666	-251.868	0.40112	-1567.68
	1.00944	-253.819	0.40222	-1568.83
	1.01222	-252.859	0.40334	-1569.79
	1.015	-251.822	0.40444	-1570.73
	1.01778	-251.585	0.40556	-1570.8
	1.02056	-250.915	0.40666	-1569.76
	1.02334	-250.152	0.40778	-1569.33
	1.02612	-248.809	0.40888	-1569.07
	1.0289	-246.573	0.41	-1568.68
	1.03166	-248.257	0.41112	-1569.09
	1.03444	-250.887	0.41222	-1569.13
	1.03722	-250.241	0.41334	-1568.74
	1.04	-251.745	0.41444	-1568.55
	1.04278	-251.611	0.41556	-1568.34
	1.04556	-250.546	0.41666	-1568.67
	1.04834	-247.829	0.41778	-1568.84
	1.05112	-249.027	0.41888	-1568.58
	1.0539	-249.118	0.42	-1568.72
	1.05666	-248.292	0.42112	-1568.54
	1.05944	-249.361	0.42222	-1569.21
	1.06222	-255.338	0.42334	-1568.87
	1.065	-251.588	0.42444	-1569.36
	1.06778	-252.966	0.42556	-1570.9
	1.07056	-251.89	0.42666	-1575.83
	1.07334	-250.788	0.42778	-1571.85
	1.07612	-249.897	0.42888	-1570.81
	1.0789	-248.496	0.43	-1570.7
	1.08166	-248.52	0.43112	-1570.11
	1.08444	-251.93	0.43222	-1570.39
	1.08722	-249.3	0.43334	-1570.45
	1.09	-248.881	0.43444	-1570.64
	1.09278	-250.018	0.43556	-1570.76
	1.09556	-250.467	0.43666	-1570.61
	1.09834	-248.368	0.43778	-1570.69
	1.10112	-251.877	0.43888	-1571.53
	1.1039	-249.847	0.44	-1572.99
	1.10666	-250.182	0.44112	-1573.5
	1.10944	-249.261	0.44222	-1573.59
	1.11222	-246.219	0.44334	-1574.16
	1.115	-247.579	0.44444	-1573.67
	1.11778	-246.558	0.44556	-1573.97
	1.12056	-248.476	0.44666	-1573.14
	1.12334	-247.605	0.44778	-1572.66
	1.12612	-246.636	0.44888	-1572.95
	1.1289	-244.505	0.45	-1572.48
	1.13166	-245.399	0.45112	-1572.54
	1.13444	-247.777	0.45222	-1571.93
	1.13722	-248.12	0.45334	-1571.42
	1.14	-249.805	0.45444	-1571.96
	1.14278	-248.678	0.45556	-1572.58
	1.14556	-248.467	0.45666	-1572.99
	1.14834	-245.064	0.45778	-1572.75
	1.15112	-250.105	0.45888	-1573.49
	1.1539	-247.812	0.46	-1573.11
	1.15666	-249.067	0.46112	-1573.56
	1.15944	-245.803	0.46222	-1574.24
	1.16222	-246.022	0.46334	-1574.24
	1.165	-247.177	0.46444	-1574.52
	1.16778	-245.958	0.46556	-1574.6
	1.17056	-246.914	0.46666	-1574.85
	1.17334	-246.226	0.46778	-1575.26
	1.17612	-245.802	0.46888	-1575.29
	1.1789	-247.571	0.47	-1576.58
	1.18166	-243.835	0.47112	-1578.59
	1.18444	-243.004	0.47222	-1578.03
	1.18722	-247.633	0.47334	-1577.8
	1.19	-246.872	0.47444	-1577.88
	1.19278	-243.978	0.47556	-1578.28
	1.19556	-245.903	0.47666	-1576.99
	1.19834	-245.897	0.47778	-1575.7
	1.20112	-245.833	0.47888	-1574.8
	1.2039	-246.812	0.48	-1575.42
	1.20666	-242.679	0.48112	-1575.59
	1.20944	-245.213	0.48222	-1575.97
	1.21222	-242.154	0.48334	-1577.79
	1.215	-240.234	0.48444	-1577.67
	1.21778	-242.657	0.48556	-1576.08
	1.22056	-243.46	0.48666	-1569.3
	1.22334	-244.503	0.48778	-1563.36
	1.22612	-242.833	0.48888	-1561.92
	1.2289	-242.126	0.49	-1560.73
	1.23166	-243.605	0.49112	-1558.89
	1.23444	-244.626	0.49222	-1558.29
	1.23722	-254.67	0.49334	-1556.4
	1.24	-252.415	0.49444	-1556.3
	1.24278	-255.741	0.49556	-1554.79
	1.24556	-255.296	0.49666	-1553.67
	1.24834	-258.265	0.49778	-1553.55
	1.25112	-257.552	0.49888	-1553.39
	1.2539	-255.834	0.5	-1560.37
	1.25666	-256.829	0.50112	-1564.33
	1.25944	-255.62	0.50222	-1559.69
	1.26222	-256.578	0.50334	-1558.68
	1.265	-255.808	0.50444	-1557.76
	1.26778	-256.995	0.50556	-1557.8
	1.27056	-257.112	0.50666	-1559.45
	1.27334	-253.487	0.50778	-1559.99
	1.27612	-254.773	0.50888	-1560.47
	1.2789	-262.57	0.51	-1561.66
	1.28166	-257.935	0.51112	-1563.35
	1.28444	-257.35	0.51222	-1561.96
	1.28722	-257.876	0.51334	-1561.18
	1.29	-256.906	0.51444	-1558.01
	1.29278	-256.625	0.51556	-1555.05
	1.29556	-258.725	0.51666	-1552.95
	1.29834	-257.981	0.51778	-1552.05
	1.30112	-256.912	0.51888	-1552.43
	1.3039	-254.666	0.52	-1551.45
	1.30666	-251.971	0.52112	-1551.73
	1.30944	-255.183	0.52222	-1552.35
	1.31222	-255.647	0.52334	-1552.38
	1.315	-253.818	0.52444	-1552.48
	1.31778	-253.947	0.52556	-1552.55
	1.32056	-250.634	0.52666	-1552.16
	1.32334	-250.386	0.52778	-1551.68
	1.32612	-251.744	0.52888	-1551.29
	1.3289	-251.581	0.53	-1551.4
	1.33166	-252.038	0.53112	-1551.34
	1.33444	-253.79	0.53222	-1551.37
	1.33722	-253.494	0.53334	-1551.77
	1.34	-255.339	0.53444	-1551.1
	1.34278	-256.675	0.53556	-1551.57
	1.34556	-258.64	0.53666	-1552.45
	1.34834	-260.283	0.53778	-1551
	1.35112	-259.288	0.53888	-1550.9
	1.3539	-256.793	0.54	-1550.83
	1.35666	-256.901	0.54112	-1550.92
	1.35944	-255.174	0.54222	-1550.38
	1.36222	-254.179	0.54334	-1550.98
	1.365	-254.706	0.54444	-1554.49
	1.36778	-256.73	0.54556	-1571.52
	1.37056	-252.059	0.54666	-1576.14
	1.37334	-257.127	0.54778	-1575.5
	1.37612	-256.314	0.54888	-1573.25
	1.3789	-257.388	0.55	-1570.21
	1.38166	-254.577	0.55112	-1567.58
	1.38444	-253.356	0.55222	-1567.7
	1.38722	-247.822	0.55334	-1567.42
	1.39	-251.022	0.55444	-1565.22
	1.39278	-252.281	0.55556	-1565.35
	1.39556	-253.123	0.55666	-1557.98
	1.39834	-253.071	0.55778	-1555.74
	1.40112	-253.825	0.55888	-1555.65
	1.4039	-253.465	0.56	-1555.9
	1.40666	-255.712	0.56112	-1554.93
	1.40944	-253.586	0.56222	-1553.99
	1.41222	-253.754	0.56334	-1553.8
	1.415	-251.673	0.56444	-1553.83
	1.41778	-251.779	0.56556	-1553.98
	1.42056	-250.96	0.56666	-1554.28
	1.42334	-250.882	0.56778	-1555.53
	1.42612	-252.174	0.56888	-1555.98
	1.4289	-248.926	0.57	-1555.45
	1.43166	-249.287	0.57112	-1556.14
	1.43444	-251.889	0.57222	-1555.69
	1.43722	-253.27	0.57334	-1555.21
	1.44	-250.21	0.57444	-1553.95
	1.44278	-252.865	0.57556	-1554.19
	1.44556	-251.351	0.57666	-1554.42
	1.44834	-250.624	0.57778	-1553.78
	1.45112	-252.797	0.57888	-1553.42
	1.4539	-252.118	0.58	-1554.49
	1.45666	-252.409	0.58112	-1556.07
	1.45944	-248.665	0.58222	-1556.23
	1.46222	-253.603	0.58334	-1555.91
	1.465	-254.065	0.58444	-1557.68
	1.46778	-253.49	0.58556	-1557.47
	1.47056	-251.807	0.58666	-1559.45
	1.47334	-250.46	0.58778	-1560.82
	1.47612	-251.891	0.58888	-1561.44
	1.4789	-250.788	0.59	-1561.94
	1.48166	-250.609	0.59112	-1561.27
	1.48444	-249.291	0.59222	-1561.71
	1.48722	-245.355	0.59334	-1560.64
	1.49	-246.975	0.59444	-1558.97
	1.49278	-254.593	0.59556	-1558.87
	1.49556	-257.317	0.59666	-1559.63
	1.49834	-254.23	0.59778	-1561.68
	1.50112	-254.331	0.59888	-1561.35
	1.5039	-250.977	0.6	-1561.08
	1.50666	-254.282	0.60112	-1560.08
	1.50944	-253.232	0.60222	-1558.52
	1.51222	-251.638	0.60334	-1557.38
	1.515	-251.794	0.60444	-1557.8
	1.51778	-250.314	0.60556	-1558.07
	1.52056	-253.251	0.60666	-1558.42
	1.52334	-252.479	0.60778	-1559.1
	1.52612	-252.876	0.60888	-1559.98
	1.5289	-251.444	0.61	-1559.18
	1.53166	-251.57	0.61112	-1559.63
	1.53444	-249.843	0.61222	-1560.06
	1.53722	-246.794	0.61334	-1559.97
	1.54	-250.212	0.61444	-1559.74
	1.54278	-254.836	0.61556	-1560.53
	1.54556	-251.795	0.61666	-1560.71
	1.54834	-249.496	0.61778	-1561.22
	1.55112	-248.115	0.61888	-1561.1
	1.5539	-250.429	0.62	-1560.83
	1.55666	-249.227	0.62112	-1561.43
	1.55944	-247.086	0.62222	-1562.21
	1.56222	-246.933	0.62334	-1562.23
	1.565	-248.997	0.62444	-1562.4
	1.56778	-252.131	0.62556	-1561.63
	1.57056	-251.311	0.62666	-1563.04
	1.57334	-252.392	0.62778	-1563.04
	1.57612	-250.868	0.62888	-1563.4
	1.5789	-251.526	0.63	-1564.59
	1.58166	-252.489	0.63112	-1564.76
	1.58444	-251.714	0.63222	-1564.16
	1.58722	-249.739	0.63334	-1565.22
	1.59	-248.966	0.63444	-1566.02
	1.59278	-247.45	0.63556	-1567.5
	1.59556	-247.326	0.63666	-1564.91
	1.59834	-250.753	0.63778	-1561.07
	1.60112	-247.008	0.63888	-1559.6
	1.6039	-246.432	0.64	-1559.02
	1.60666	-247.481	0.64112	-1559.41
	1.60944	-247.097	0.64222	-1558.74
	1.61222	-247.2	0.64334	-1559.83
	1.615	-247.98	0.64444	-1561.56
	1.61778	-250.813	0.64556	-1562.4
	1.62056	-252.037	0.64666	-1563.11
	1.62334	-251.113	0.64778	-1563.72
	1.62612	-249.986	0.64888	-1564.17
	1.6289	-248.545	0.65	-1564.93
	1.63166	-248.8	0.65112	-1565.32
	1.63444	-245.879	0.65222	-1565.97
	1.63722	-245.549	0.65334	-1565.65
	1.64	-250.025	0.65444	-1565.77
	1.64278	-248.529	0.65556	-1566.45
	1.64556	-245.539	0.65666	-1566.8
	1.64834	-244.913	0.65778	-1567.25
	1.65112	-243.949	0.65888	-1567.76
	1.6539	-240.519	0.66	-1568.19
	1.65666	-246.629	0.66112	-1569.12
	1.65944	-246.012	0.66222	-1568.99
	1.66222	-246.239	0.66334	-1568.75
	1.665	-242.668	0.66444	-1569.56
	1.66778	-241.372	0.66556	-1568.97
	1.67056	-244.531	0.66666	-1569.12
	1.67334	-246.167	0.66778	-1569.49
	1.67612	-244.302	0.66888	-1569.73
	1.6789	-244.259	0.67	-1570.13
	1.68166	-244.079	0.67112	-1570.34
	1.68444	-243.157	0.67222	-1570.52
	1.68722	-245.743	0.67334	-1570.14
	1.69	-244.783	0.67444	-1569.69
	1.69278	-244.907	0.67556	-1569.6
	1.69556	-246.324	0.67666	-1570.42
	1.69834	-244.297	0.67778	-1570.81
	1.70112	-246.766	0.67888	-1571.12
	1.7039	-246.921	0.68	-1571.28
	1.70666	-247.717	0.68112	-1571.23
	1.70944	-247.079	0.68222	-1571.03
	1.71222	-246.076	0.68334	-1571.57
	1.715	-244.711	0.68444	-1571.29
	1.71778	-243.593	0.68556	-1571.09
	1.72056	-244.127	0.68666	-1571.3
	1.72334	-241.736	0.68778	-1570.27
	1.72612	-241.612	0.68888	-1568.62
	1.7289	-241.506	0.69	-1568.69
	1.73166	-240.219	0.69112	-1568.64
	1.73444	-252.906	0.69222	-1567.9
	1.73722	-252.943	0.69334	-1567.42
	1.74	-252.857	0.69444	-1567.21
	1.74278	-250.466	0.69556	-1567.22
	1.74556	-251.328	0.69666	-1569.1
	1.74834	-256.559	0.69778	-1569.09
	1.75112	-255.515	0.69888	-1569.17
	1.7539	-256.63	0.7	-1569.72
	1.75666	-259	0.70112	-1569.7
	1.75944	-256.779	0.70222	-1570.61
	1.76222	-256.946	0.70334	-1571.19
	1.765	-256.233	0.70444	-1572.48
	1.76778	-256.134	0.70556	-1572.84
	1.77056	-254.565	0.70666	-1572.22
	1.77334	-254.792	0.70778	-1571.35
	1.77612	-256.125	0.70888	-1572.33
	1.7789	-255.92	0.71	-1572.25
	1.78166	-255.011	0.71112	-1571.49
	1.78444	-259.2	0.71222	-1572.57
	1.78722	-257.149	0.71334	-1573.07
	1.79	-257.667	0.71444	-1573.7
	1.79278	-254.194	0.71556	-1574.6
	1.79556	-254.309	0.71666	-1574.01
	1.79834	-253.255	0.71778	-1574.43
	1.80112	-256.473	0.71888	-1574.98
	1.8039	-257.252	0.72	-1576.6
	1.80666	-256.144	0.72112	-1578.13
	1.80944	-255.942	0.72222	-1578.84
	1.81222	-256.447	0.72334	-1580
	1.815	-257.694	0.72444	-1579.98
	1.81778	-257.197	0.72556	-1577.28
	1.82056	-257.106	0.72666	-1575.63
	1.82334	-258.46	0.72778	-1576.04
	1.82612	-257.693	0.72888	-1575.73
	1.8289	-256.956	0.73	-1575.96
	1.83166	-257.56	0.73112	-1576.09
	1.83444	-257.618	0.73222	-1575.72
	1.83722	-259.804	0.73334	-1576.58
	1.84	-259.101	0.73444	-1576.44
	1.84278	-255.551	0.73556	-1576.98
	1.84556	-256.532	0.73666	-1577.78
	1.84834	-255.506	0.73778	-1578.6
	1.85112	-257.228	0.73888	-1578.8
	1.8539	-255.09	0.74	-1577.96
	1.85666	-257.699	0.74112	-1578.6
	1.85944	-256.038	0.74222	-1578.57
	1.86222	-256.769	0.74334	-1579.13
	1.865	-257.86	0.74444	-1579.23
	1.86778	-256.355	0.74556	-1579.31
	1.87056	-256.116	0.74666	-1579.38
	1.87334	-254.337	0.74778	-1579.53
	1.87612	-254.644	0.74888	-1580.51
	1.8789	-252.851	0.75	-1581.82
	1.88166	-255.937	0.75112	-1581.45
	1.88444	-254.094	0.75222	-1581.86
	1.88722	-256.836	0.75334	-1581.82
	1.89	-253.799	0.75444	-1581.77
	1.89278	-253.336	0.75556	-1582.02
	1.89556	-250.325	0.75666	-1581.9
	1.89834	-251.846	0.75778	-1582.28
	1.90112	-251.247	0.75888	-1581.97
	1.9039	-255.003	0.76	-1582.26
	1.90666	-258.593	0.76112	-1582.88
	1.90944	-256.582	0.76222	-1582.74
	1.91222	-255.605	0.76334	-1582.54
	1.915	-260.245	0.76444	-1582.19
	1.91778	-260.909	0.76556	-1581.79
	1.92056	-257.839	0.76666	-1582.18
	1.92334	-256.349	0.76778	-1583.14
	1.92612	-258.352	0.76888	-1584.8
	1.9289	-256.19	0.77	-1585.2
	1.93166	-254.774	0.77112	-1585.38
	1.93444	-257.856	0.77222	-1584.96
	1.93722	-254.063	0.77334	-1583.75
	1.94	-259.284	0.77444	-1583.09
	1.94278	-256.724	0.77556	-1582.9
	1.94556	-262.766	0.77666	-1581.8
	1.94834	-262.285	0.77778	-1582.15
	1.95112	-259.419	0.77888	-1583.29
	1.9539	-255.27	0.78	-1583.39
	1.95666	-253.97	0.78112	-1582.98
	1.95944	-253.98	0.78222	-1582.56
	1.96222	-253.177	0.78334	-1581.29
	1.965	-252.523	0.78444	-1581.56
	1.96778	-251.786	0.78556	-1582.01
	1.97056	-251.355	0.78666	-1581.91
	1.97334	-249.185	0.78778	-1580.92
	1.97612	-251.275	0.78888	-1581.12
	1.9789	-249.101	0.79	-1581.86
	1.98166	-248.862	0.79112	-1583.11
	1.98444	-253.143	0.79222	-1582.6
	1.98722	-251.331	0.79334	-1582.39
	1.99	-253.564	0.79444	-1583.15
	1.99278	-252.656	0.79556	-1583.96
	1.99556	-253.562	0.79666	-1584.44
	1.99834	-255.205	0.79778	-1583.7
	2.00112	-256.526	0.79888	-1584.54
	2.0039	-255.198	0.8	-1584.89
	2.00666	-253.976	0.80112	-1586.8
	2.00944	-255.746	0.80222	-1586.98
	2.01222	-254.749	0.80334	-1587.28
	2.015	-253.18	0.80444	-1589.05
	2.01778	-255.933	0.80556	-1587.63
	2.02056	-263.991	0.80666	-1587.71
	2.02334	-259.375	0.80778	-1589.52
	2.02612	-257.486	0.80888	-1590.72
	2.0289	-255.479	0.81	-1591.27
	2.03166	-253.687	0.81112	-1591.89
	2.03444	-255.069	0.81222	-1591.28
	2.03722	-253.313	0.81334	-1591.66
	2.04	-255.097	0.81444	-1591.68
	2.04278	-254.005	0.81556	-1591.42
	2.04556	-253.848	0.81666	-1591.61
	2.04834	-254.33	0.81778	-1591.46
	2.05112	-251.439	0.81888	-1591.59
	2.0539	-255.404	0.82	-1591.75
	2.05666	-254.521	0.82112	-1591.49
	2.05944	-253.103	0.82222	-1591.74
	2.06222	-254.041	0.82334	-1591.97
	2.065	-249.683	0.82444	-1592.35
	2.06778	-249.805	0.82556	-1592.67
	2.07056	-249.751	0.82666	-1592.22
	2.07334	-249.41	0.82778	-1592.63
	2.07612	-248.107	0.82888	-1593.37
	2.0789	-255.568	0.83	-1592.36
	2.08166	-251.022	0.83112	-1591.21
	2.08444	-251.423	0.83222	-1590.22
	2.08722	-252.973	0.83334	-1590.83
	2.09	-250.641	0.83444	-1591.57
	2.09278	-254.448	0.83556	-1591.26
	2.09556	-254.241	0.83666	-1590.53
	2.09834	-253.418	0.83778	-1590.38
	2.10112	-253.912	0.83888	-1591.05
	2.1039	-253.659	0.84	-1591.87
	2.10666	-253.386	0.84112	-1591.37
	2.10944	-251.824	0.84222	-1590.41
	2.11222	-254.582	0.84334	-1590.04
	2.115	-254.637	0.84444	-1590.34
	2.11778	-256.024	0.84556	-1590.01
	2.12056	-254.13	0.84666	-1589.35
	2.12334	-259.057	0.84778	-1589.38
	2.12612	-257.187	0.84888	-1589.97
	2.1289	-255.408	0.85	-1589.85
	2.13166	-254.057	0.85112	-1594.23
	2.13444	-255.483	0.85222	-1596.43
	2.13722	-253.944	0.85334	-1595.13
	2.14	-256.094	0.85444	-1593.41
	2.14278	-252.219	0.85556	-1593.29
	2.14556	-250.347	0.85666	-1593.21
	2.14834	-250.257	0.85778	-1594.62
	2.15112	-250.384	0.85888	-1595.1
	2.1539	-253.782	0.86	-1594.29
	2.15666	-249.89	0.86112	-1595.31
	2.15944	-248.185	0.86222	-1595.41
	2.16222	-247.504	0.86334	-1595.54
	2.165	-249.344	0.86444	-1597.36
	2.16778	-252.065	0.86556	-1598.88
	2.17056	-250.709	0.86666	-1601.37
	2.17334	-249.009	0.86778	-1595.56
	2.17612	-247.651	0.86888	-1594
	2.1789	-247.557	0.87	-1594.72
	2.18166	-248.136	0.87112	-1595.92
	2.18444	-248.15	0.87222	-1595.97
	2.18722	-251.846	0.87334	-1596.26
	2.19	-251.566	0.87444	-1596.63
	2.19278	-248.879	0.87556	-1595.78
	2.19556	-248.311	0.87666	-1595.34
	2.19834	-246.372	0.87778	-1595.45
	2.20112	-249.277	0.87888	-1594.88
	2.2039	-249.559	0.88	-1593.76
	2.20666	-248.917	0.88112	-1593.54
	2.20944	-252.234	0.88222	-1594.32
	2.21222	-247.834	0.88334	-1594.5
	2.215	-247.643	0.88444	-1594.03
	2.21778	-252.851	0.88556	-1594.42
	2.22056	-253.451	0.88666	-1594.99
	2.22334	-251.588	0.88778	-1595.45
	2.22612	-252.035	0.88888	-1595.53
	2.2289	-251.168	0.89	-1595.52
	2.23166	-249.795	0.89112	-1595.83
	2.23444	-249.657	0.89222	-1595.93
	2.23722	-249.639	0.89334	-1596.39
	2.24	-246.891	0.89444	-1595.73
	2.24278	-250.791	0.89556	-1595.98
	2.24556	-250.062	0.89666	-1595.7
	2.24834	-246.813	0.89778	-1597.57
	2.25112	-245.669	0.89888	-1599.66
	2.2539	-248.65	0.9	-1600.4
	2.25666	-245.275	0.90112	-1602.72
	2.25944	-249.478	0.90222	-1602.37
	2.26222	-250.939	0.90334	-1601.66
	2.265	-250.173	0.90444	-1601.34
	2.26778	-247.925	0.90556	-1601.24
	2.27056	-249.731	0.90666	-1601.99
	2.27334	-248.342	0.90778	-1604.52
	2.27612	-246.158	0.90888	-1604.38
	2.2789	-245.114	0.91	-1604
	2.28166	-246.558	0.91112	-1603.95
	2.28444	-247.295	0.91222	-1605.76
	2.28722	-244.429	0.91334	-1605.66
	2.29	-246.425	0.91444	-1606.11
	2.29278	-245.244	0.91556	-1606.65
	2.29556	-245.362	0.91666	-1605.83
	2.29834	-245.265	0.91778	-1604.82
	2.30112	-244.474	0.91888	-1604.92
	2.3039	-243.668	0.92	-1603.94
	2.30666	-245.124	0.92112	-1603.61
	2.30944	-246.179	0.92222	-1603.91
	2.31222	-247.514	0.92334	-1602.97
	2.315	-243.277	0.92444	-1603.78
	2.31778	-246.152	0.92556	-1603.83
	2.32056	-248.064	0.92666	-1605.01
	2.32334	-248.912	0.92778	-1605.23
	2.32612	-248.446	0.92888	-1605.14
	2.3289	-249.683	0.93	-1604.75
	2.33166	-252.881	0.93112	-1604.9
	2.33444	-255.387	0.93222	-1606.1
	2.33722	-251.055	0.93334	-1606.85
	2.34	-248.837	0.93444	-1607.1
	2.34278	-249.238	0.93556	-1607.37
	2.34556	-248.571	0.93666	-1605.65
	2.34834	-248.346	0.93778	-1591.29
	2.35112	-251.343	0.93888	-1590.42
	2.3539	-251.094	0.94	-1593.49
	2.35666	-249.667	0.94112	-1589.16
	2.35944	-250.313	0.94222	-1584.93
	2.36222	-249.219	0.94334	-1583.7
	2.365	-248.976	0.94444	-1582.94
	2.36778	-250.151	0.94556	-1583.81
	2.37056	-246.873	0.94666	-1583.7
	2.37334	-246.908	0.94778	-1583.28
	2.37612	-245.005	0.94888	-1582.73
	2.3789	-249.037	0.95	-1583.4
	2.38166	-247.785	0.95112	-1583.95
	2.38444	-248.019	0.95222	-1583.78
	2.38722	-247.605	0.95334	-1583.24
	2.39	-250.022	0.95444	-1583.08
	2.39278	-248.303	0.95556	-1583.96
	2.39556	-246.368	0.95666	-1584.58
	2.39834	-244.115	0.95778	-1584.6
	2.40112	-244.52	0.95888	-1584.06
	2.4039	-245.568	0.96	-1584.05
	2.40666	-246.887	0.96112	-1584.31
	2.40944	-246.114	0.96222	-1584.26
	2.41222	-242.668	0.96334	-1584.63
	2.415	-239.582	0.96444	-1586.06
	2.41778	-242.274	0.96556	-1587.58
	2.42056	-245.004	0.96666	-1590.34
	2.42334	-244.817	0.96778	-1594.54
	2.42612	-247.412	0.96888	-1595.69
	2.4289	-247.534	0.97	-1595.7
	2.43166	-246.484	0.97112	-1594.95
	2.43444	-244.885	0.97222	-1594.86
	2.43722	-244.617	0.97334	-1594.07
	2.44	-244.172	0.97444	-1595.55
	2.44278	-244.167	0.97556	-1593
	2.44556	-244.506	0.97666	-1592.78
	2.44834	-243.578	0.97778	-1593.12
	2.45112	-247.613	0.97888	-1592.37
	2.4539	-248.119	0.98	-1590.84
	2.45666	-243.862	0.98112	-1589.25
	2.45944	-247.225	0.98222	-1589.95
	2.46222	-249.815	0.98334	-1588.29
	2.465	-248.791	0.98444	-1587.88
	2.46778	-247.409	0.98556	-1587.62
	2.47056	-248.473	0.98666	-1589
	2.47334	-248.15	0.98778	-1592.55
	2.47612	-248.352	0.98888	-1597.21
	2.4789	-248.758	0.99	-1594.51
	2.48166	-245.763	0.99112	-1593.66
	2.48444	-246.497	0.99222	-1592.91
	2.48722	-245.367	0.99334	-1592.13
	2.49	-243.453	0.99444	-1594.87
	2.49278	-243.316	0.99556	-1597.88
	2.49556	-243.703	0.99666	-1598.04
	2.49834	-243.392	0.99778	-1598.4
	2.50112	-241.244	0.99888	-1598.44
	2.5039	-241.445	1	-1596.01
	2.50666	-242.755	1.00112	-1593.39
	2.50944	-244.101	1.00222	-1592.72
	2.51222	-240.874	1.00334	-1591.28
	2.515	-242.632	1.00444	-1592.74
	2.51778	-243.724	1.00556	-1593.17
	2.52056	-242.087	1.00666	-1592.22
	2.52334	-241.709	1.00778	-1591.14
	2.52612	-240.333	1.00888	-1590.81
	2.5289	-240.072	1.01	-1591.86
	2.53166	-240.935	1.01112	-1593.07
	2.53444	-239.595	1.01222	-1598.05
	2.53722	-237.919	1.01334	-1602.27
	2.54	-246.704	1.01444	-1597.88
	2.54278	-245.68	1.01556	-1594.45
	2.54556	-245.369	1.01666	-1595.39
	2.54834	-246.156	1.01778	-1597.43
	2.55112	-242.739	1.01888	-1598.71
	2.5539	-241.628	1.02	-1600.06
	2.55666	-241.301	1.02112	-1599.48
	2.55944	-241.473	1.02222	-1595.83
	2.56222	-247.315	1.02334	-1595.81
	2.565	-252.203	1.02444	-1595.24
	2.56778	-250.549	1.02556	-1591.87
	2.57056	-247.369	1.02666	-1574.37
	2.57334	-249.814	1.02778	-1574.01
	2.57612	-250.375	1.02888	-1578.31
	2.5789	-252.71	1.03	-1581.77
	2.58166	-252.737	1.03112	-1578.37
	2.58444	-251.686	1.03222	-1576.79
	2.58722	-255.219	1.03334	-1575.69
	2.59	-256.985	1.03444	-1574.36
	2.59278	-255.293	1.03556	-1573.72
	2.59556	-261.707	1.03666	-1573.65
	2.59834	-261.508	1.03778	-1573.77
	2.60112	-260.911	1.03888	-1575.32
	2.6039	-257.999	1.04	-1576.04
	2.60666	-258.54	1.04112	-1577.02
	2.60944	-257.125	1.04222	-1578.69
	2.61222	-256.431	1.04334	-1581.75
	2.615	-254.53	1.04444	-1582.22
	2.61778	-255.01	1.04556	-1581.26
	2.62056	-253.146	1.04666	-1582.14
	2.62334	-250.905	1.04778	-1582.08
	2.62612	-251.512	1.04888	-1582.62
	2.6289	-252.668	1.05	-1581.8
	2.63166	-254.092	1.05112	-1584.16
	2.63444	-253.752	1.05222	-1583.7
	2.63722	-252.88	1.05334	-1583.18
	2.64	-254.412	1.05444	-1583.52
	2.64278	-254.647	1.05556	-1581.64
	2.64556	-255.521	1.05666	-1582.87
	2.64834	-255.747	1.05778	-1581.94
	2.65112	-252.969	1.05888	-1581.27
	2.6539	-254.476	1.06	-1583.03
	2.65666	-253.851	1.06112	-1583.26
	2.65944	-251.234	1.06222	-1583.8
	2.66222	-251.378	1.06334	-1583.48
	2.665	-251.505	1.06444	-1583.23
	2.66778	-250.318	1.06556	-1582.81
	2.67056	-253.062	1.06666	-1582.01
	2.67334	-253.212	1.06778	-1579.28
	2.67612	-253.593	1.06888	-1580.46
	2.6789	-255.372	1.07	-1582.89
	2.68166	-253.34	1.07112	-1582.88
	2.68444	-254.097	1.07222	-1583.4
	2.68722	-252.252	1.07334	-1584.12
	2.69	-253.385	1.07444	-1582.46
	2.69278	-254.349	1.07556	-1584.28
	2.69556	-251.596	1.07666	-1584.11
	2.69834	-249.697	1.07778	-1584.52
	2.70112	-250.691	1.07888	-1583.6
	2.7039	-249.687	1.08	-1584.91
	2.70666	-252.335	1.08112	-1582.34
	2.70944	-250.478	1.08222	-1581.98
	2.71222	-251.385	1.08334	-1583.59
	2.715	-252.652	1.08444	-1583.27
	2.71778	-252.764	1.08556	-1584.92
	2.72056	-250.108	1.08666	-1584.01
	2.72334	-251.74	1.08778	-1582.53
	2.72612	-250.885	1.08888	-1585.54
	2.7289	-248.735	1.09	-1585.71
	2.73166	-253.317	1.09112	-1584.48
	2.73444	-254.817	1.09222	-1584.13
	2.73722	-254.762	1.09334	-1584.05
	2.74	-253.335	1.09444	-1585.56
	2.74278	-255.085	1.09556	-1586.34
	2.74556	-256.008	1.09666	-1585.43
	2.74834	-253.232	1.09778	-1585.24
	2.75112	-254.275	1.09888	-1585.7
	2.7539	-254.009	1.1	-1586.52
	2.75666	-252.686	1.10112	-1586.57
	2.75944	-251.675	1.10222	-1587.28
	2.76222	-250.319	1.10334	-1586.66
	2.765	-245.668	1.10444	-1585.39
	2.76778	-247.837	1.10556	-1584.71
	2.77056	-250.605	1.10666	-1584.37
	2.77334	-252.761	1.10778	-1587.21
	2.77612	-251.726	1.10888	-1585.61
	2.7789	-256.756	1.11	-1585.18
	2.78166	-251.157	1.11112	-1584.02
	2.78444	-252.22	1.11222	-1582.84
	2.78722	-252.531	1.11334	-1584.02
	2.79	-252.575	1.11444	-1585.41
	2.79278	-249.577	1.11556	-1583.3
	2.79556	-247.921	1.11666	-1582.62
	2.79834	-249.172	1.11778	-1582.53
	2.80112	-248.421	1.11888	-1584.37
	2.8039	-250.02	1.12	-1584.53
	2.80666	-249.281	1.12112	-1585.05
	2.80944	-251.233	1.12222	-1585.73
	2.81222	-250.683	1.12334	-1586.17
	2.815	-246.691	1.12444	-1587.57
	2.81778	-247.606	1.12556	-1588.49
	2.82056	-247.079	1.12666	-1587.45
	2.82334	-247.05	1.12778	-1586.4
	2.82612	-247.484	1.12888	-1585.81
	2.8289	-248.878	1.13	-1587.88
	2.83166	-252.193	1.13112	-1587.37
	2.83444	-251.025	1.13222	-1586.14
	2.83722	-249.156	1.13334	-1588.63
	2.84	-249.876	1.13444	-1587.55
	2.84278	-247.962	1.13556	-1586.66
	2.84556	-246.925	1.13666	-1586.95
	2.84834	-248.806	1.13778	-1592.68
	2.85112	-252.219	1.13888	-1592.24
	2.8539	-251.076	1.14	-1593.61
	2.85666	-249.186	1.14112	-1591.19
	2.85944	-250.309	1.14222	-1591.67
	2.86222	-248.861	1.14334	-1589.04
	2.865	-247.293	1.14444	-1589.53
	2.86778	-247.788	1.14556	-1589.68
	2.87056	-249.173	1.14666	-1590.97
	2.87334	-248.925	1.14778	-1592.32
	2.87612	-246.733	1.14888	-1591.97
	2.8789	-246.673	1.15	-1588.95
	2.88166	-247.111	1.15112	-1589.13
	2.88444	-249.598	1.15222	-1592.58
	2.88722	-250.074	1.15334	-1594.1
	2.89	-249.497	1.15444	-1592.78
	2.89278	-246.621	1.15556	-1592.86
	2.89556	-246.771	1.15666	-1594.08
	2.89834	-245.191	1.15778	-1593.87
	2.90112	-245.357	1.15888	-1593.08
	2.9039	-247.17	1.16	-1594.13
	2.90666	-247.939	1.16112	-1593.04
	2.90944	-247.178	1.16222	-1594.08
	2.91222	-248.482	1.16334	-1592.63
	2.915	-254.163	1.16444	-1592
	2.91778	-253.428	1.16556	-1591.53
	2.92056	-251.741	1.16666	-1591.83
	2.92334	-251.039	1.16778	-1592.23
	2.92612	-248.674	1.16888	-1590.68
	2.9289	-247.726	1.17	-1591.44
	2.93166	-245.905	1.17112	-1592.71
	2.93444	-246.366	1.17222	-1591.78
	2.93722	-247.06	1.17334	-1628.96
	2.94	-249.594	1.17444	-1656.66
	2.94278	-248.697	1.17556	-1649.7
	2.94556	-246.801	1.17666	-1633.54
	2.94834	-246.279	1.17778	-1618.39
	2.95112	-247.567	1.17888	-1612.59
	2.9539	-246.215	1.18	-1611.34
	2.95666	-248.754	1.18112	-1611.5
	2.95944	-248.683	1.18222	-1609.56
	2.96222	-249.335	1.18334	-1609.63
	2.965	-247.288	1.18444	-1610.38
	2.96778	-245.448	1.18556	-1607.72
	2.97056	-244.259	1.18666	-1606.11
	2.97334	-245.004	1.18778	-1605.21
	2.97612	-245.71	1.18888	-1604.4
	2.9789	-245.624	1.19	-1604.25
	2.98166	-251.511	1.19112	-1606.28
	2.98444	-249.216	1.19222	-1605.45
	2.98722	-248.947	1.19334	-1604.47
	2.99	-248.722	1.19444	-1602.71
	2.99278	-247.454	1.19556	-1590.06
	2.99556	-246.973	1.19666	-1583.68
	2.99834	-247.606	1.19778	-1583.5
	3.00112	-248.397	1.19888	-1582.83
	3.0039	-244.435	1.2	-1584.68
	3.00666	-244.418	1.20112	-1582.77
	3.00944	-246.337	1.20222	-1583.25
	3.01222	-246.188	1.20334	-1583
	3.015	-247.165	1.20444	-1582.52
	3.01778	-247.659	1.20556	-1583.32
	3.02056	-245.319	1.20666	-1584.01
	3.02334	-247.253	1.20778	-1584.43
	3.02612	-242.952	1.20888	-1583.32
	3.0289	-241.544	1.21	-1583.64
	3.03166	-240.576	1.21112	-1583.74
	3.03444	-245.107	1.21222	-1583.69
	3.03722	-241.518	1.21334	-1583.2
	3.04	-242.01	1.21444	-1582.61
	3.04278	-243.733	1.21556	-1582.27
	3.04556	-246.132	1.21666	-1582.29
	3.04834	-247.955	1.21778	-1580.81
	3.05112	-248.487	1.21888	-1581.86
	3.0539	-245.634	1.22	-1583.31
	3.05666	-247.542	1.22112	-1582.87
	3.05944	-245.434	1.22222	-1583.34
	3.06222	-247.089	1.22334	-1584.08
	3.065	-245.343	1.22444	-1586.82
	3.06778	-244.704	1.22556	-1584.95
	3.07056	-245.165	1.22666	-1583.43
	3.07334	-247.421	1.22778	-1583.32
	3.07612	-252.187	1.22888	-1583.02
	3.0789	-250.2	1.23	-1582.59
	3.08166	-245.524	1.23112	-1581.84
	3.08444	-245.411	1.23222	-1581.72
	3.08722	-247.665	1.23334	-1583.03
	3.09	-246.834	1.23444	-1583.48
	3.09278	-244.432	1.23556	-1582.67
	3.09556	-246.444	1.23666	-1583.11
	3.09834	-246.358	1.23778	-1583.84
	3.10112	-245.272	1.23888	-1585.84
	3.1039	-243.36	1.24	-1585.29
	3.10666	-244.106	1.24112	-1586.26
	3.10944	-243.837	1.24222	-1586.83
	3.11222	-241.768	1.24334	-1586.7
	3.115	-251.181	1.24444	-1587.13
	3.11778	-247.507	1.24556	-1587.71
	3.12056	-252.835	1.24666	-1587.58
	3.12334	-249.801	1.24778	-1586.39
	3.12612	-246.584	1.24888	-1587.4
	3.1289	-247.062	1.25	-1588.62
	3.13166	-246.222	1.25112	-1589.43
	3.13444	-247.212	1.25222	-1589.42
	3.13722	-243.68	1.25334	-1587.23
	3.14	-242.116	1.25444	-1585.81
	3.14278	-245.886	1.25556	-1585.34
	3.14556	-243.942	1.25666	-1584.39
	3.14834	-242.29	1.25778	-1584.54
	3.15112	-242.487	1.25888	-1585.18
	3.1539	-243.685	1.26	-1587.56
	3.15666	-242.122	1.26112	-1586.49
	3.15944	-240.97	1.26222	-1587.36
	3.16222	-239.585	1.26334	-1587.35
	3.165	-238.237	1.26444	-1589.12
	3.16778	-238.562	1.26556	-1587.12
	3.17056	-242.396	1.26666	-1587.58
	3.17334	-240.169	1.26778	-1587.89
	3.17612	-239.507	1.26888	-1587.52
	3.1789	-240.988	1.27	-1588.21
	3.18166	-240.572	1.27112	-1589.25
	3.18444	-238.978	1.27222	-1587.07
	3.18722	-241.874	1.27334	-1587.18
	3.19	-242.702	1.27444	-1586.6
	3.19278	-241.812	1.27556	-1587.56
	3.19556	-241.806	1.27666	-1587.88
	3.19834	-242.022	1.27778	-1587.29
	3.20112	-244.135	1.27888	-1587.76
	3.2039	-243.148	1.28	-1586.6
	3.20666	-241.769	1.28112	-1586.4
	3.20944	-245.73	1.28222	-1586.26
	3.21222	-244.678	1.28334	-1586.69
	3.215	-244.829	1.28444	-1586.13
	3.21778	-243.777	1.28556	-1585.38
	3.22056	-250.27	1.28666	-1586.59
	3.22334	-246.708	1.28778	-1586.4
	3.22612	-247.221	1.28888	-1586.57
	3.2289	-243.053	1.29	-1587.4
	3.23166	-243.848	1.29112	-1587.63
	3.23444	-242.34	1.29222	-1587.56
	3.23722	-245.21	1.29334	-1588.25
	3.24	-243.589	1.29444	-1587.73
	3.24278	-241.806	1.29556	-1589.37
	3.24556	-243.845	1.29666	-1588.77
	3.24834	-241.627	1.29778	-1589.38
	3.25112	-240.864	1.29888	-1588.48
	3.2539	-241.615	1.3	-1588.11
	3.25666	-243.75	1.30112	-1589.93
	3.25944	-243.86	1.30222	-1588.52
	3.26222	-240.752	1.30334	-1589.28
	3.265	-240.568	1.30444	-1587.94
	3.26778	-243.603	1.30556	-1587.23
	3.27056	-242.181	1.30666	-1589.34
	3.27334	-242.674	1.30778	-1590.06
	3.27612	-240.313	1.30888	-1588.35
	3.2789	-238.325	1.31	-1588.07
	3.28166	-238.733	1.31112	-1589.4
	3.28444	-238.427	1.31222	-1588.3
	3.28722	-241.198	1.31334	-1588.61
	3.29	-243.231	1.31444	-1588.47
	3.29278	-240.479	1.31556	-1587.55
	3.29556	-241.134	1.31666	-1588.34
	3.29834	-239.371	1.31778	-1588.57
	3.30112	-240.045	1.31888	-1587.74
	3.3039	-240.769	1.32	-1589.59
	3.30666	-239.333	1.32112	-1588.53
	3.30944	-239.983	1.32222	-1587.89
	3.31222	-237.038	1.32334	-1587.71
	3.315	-238.021	1.32444	-1588.8
	3.31778	-237.484	1.32556	-1588.63
	3.32056	-240.831	1.32666	-1589.26
	3.32334	-241.479	1.32778	-1589.27
	3.32612	-239.659	1.32888	-1589.94
	3.3289	-236.247	1.33	-1592.17
	3.33166	-237.92	1.33112	-1590.1
	3.33444	-248.993	1.33222	-1589.78
	3.33722	-249.224	1.33334	-1590.72
	3.34	-249.352	1.33444	-1590.44
	3.34278	-248.559	1.33556	-1589.99
	3.34556	-247.544	1.33666	-1589.7
	3.34834	-249.201	1.33778	-1589.85
	3.35112	-245.056	1.33888	-1590.03
	3.3539	-247.291	1.34	-1589.3
	3.35666	-255.458	1.34112	-1590.39
	3.35944	-251.308	1.34222	-1588.39
	3.36222	-251.47	1.34334	-1588.89
	3.365	-249.398	1.34444	-1589.5
	3.36778	-252.358	1.34556	-1590.58
	3.37056	-254.869	1.34666	-1590.13
	3.37334	-253.414	1.34778	-1591.78
	3.37612	-252.655	1.34888	-1592.66
	3.3789	-251.879	1.35	-1591.35
	3.38166	-252.952	1.35112	-1589.63
	3.38444	-251.068	1.35222	-1589.09
	3.38722	-248.88	1.35334	-1589.38
	3.39	-248.219	1.35444	-1591.49
	3.39278	-251.113	1.35556	-1589.42
	3.39556	-254.855	1.35666	-1588.86
	3.39834	-251.956	1.35778	-1589.2
	3.40112	-254.593	1.35888	-1588.68
	3.4039	-250.7	1.36	-1588.82
	3.40666	-252.997	1.36112	-1588.8
	3.40944	-251.457	1.36222	-1587.93
	3.41222	-251.936	1.36334	-1587.77
	3.415	-248.117	1.36444	-1588.68
	3.41778	-245.625	1.36556	-1592.28
	3.42056	-246.595	1.36666	-1590.14
	3.42334	-244.774	1.36778	-1589.61
	3.42612	-247.512	1.36888	-1589.39
	3.4289	-249.288	1.37	-1591.28
	3.43166	-248.82	1.37112	-1590.03
	3.43444	-245.562	1.37222	-1589.15
	3.43722	-245.337	1.37334	-1591.59
	3.44	-254.14	1.37444	-1590.74
	3.44278	-256.055	1.37556	-1590.5
	3.44556	-256.729	1.37666	-1589.42
	3.44834	-256.151	1.37778	-1590.22
	3.45112	-251.011	1.37888	-1590.43
	3.4539	-252.867	1.38	-1588.66
	3.45666	-252.527	1.38112	-1587.61
	3.45944	-248.703	1.38222	-1588.28
	3.46222	-248.651	1.38334	-1588.85
	3.465	-250.558	1.38444	-1590.27
	3.46778	-249.931	1.38556	-1589.07
	3.47056	-250.034	1.38666	-1590.84
	3.47334	-248.765	1.38778	-1591.23
	3.47612	-246.677	1.38888	-1589.32
	3.4789	-251.271	1.39	-1588.61
	3.48166	-253.768	1.39112	-1589.84
	3.48444	-250.711	1.39222	-1591.29
	3.48722	-249.912	1.39334	-1588.42
	3.49	-251.057	1.39444	-1589.09
	3.49278	-248.686	1.39556	-1592.09
	3.49556	-250.226	1.39666	-1592.68
	3.49834	-247.16	1.39778	-1593.52
	3.50112	-246.879	1.39888	-1593.64
	3.5039	-248.09	1.4	-1593.88
	3.50666	-248.901	1.40112	-1592.56
	3.50944	-248.901	1.40222	-1593.43
	3.51222	-249.641	1.40334	-1593.28
	3.515	-257.947	1.40444	-1591.25
	3.51778	-254.242	1.40556	-1592.03
	3.52056	-252.472	1.40666	-1593.72
	3.52334	-250.789	1.40778	-1594.43
	3.52612	-250.056	1.40888	-1592.18
	3.5289	-246.415	1.41	-1591.38
	3.53166	-252.915	1.41112	-1593.13
	3.53444	-250.887	1.41222	-1594.43
	3.53722	-249.279	1.41334	-1592.26
	3.54	-248.045	1.41444	-1591.15
	3.54278	-249.143	1.41556	-1591.18
	3.54556	-250.295	1.41666	-1591.54
	3.54834	-247.774	1.41778	-1591.77
	3.55112	-245.399	1.41888	-1590.4
	3.5539	-244.377	1.42	-1590.12
	3.55666	-244.445	1.42112	-1590.81
	3.55944	-244.079	1.42222	-1590.11
	3.56222	-246.907	1.42334	-1590.94
	3.565	-249.425	1.42444	-1591.33
	3.56778	-249.381	1.42556	-1591.56
	3.57056	-246.001	1.42666	-1590.5
	3.57334	-249.12	1.42778	-1590.31
	3.57612	-246.258	1.42888	-1589.77
	3.5789	-249.063	1.43	-1591.59
	3.58166	-246.008	1.43112	-1591.61
	3.58444	-246.212	1.43222	-1590.96
	3.58722	-247.045	1.43334	-1592.68
	3.59	-243.357	1.43444	-1593.04
	3.59278	-248.855	1.43556	-1591.31
	3.59556	-248.147	1.43666	-1591.66
	3.59834	-245.164	1.43778	-1591.64
	3.60112	-246.479	1.43888	-1593.64
	3.6039	-245.908	1.44	-1593.94
	3.60666	-244.249	1.44112	-1591.63
	3.60944	-254.925	1.44222	-1592.25
	3.61222	-252.382	1.44334	-1591.95
	3.615	-248.946	1.44444	-1591.8
	3.61778	-250.202	1.44556	-1592.33
	3.62056	-247.721	1.44666	-1591.56
	3.62334	-248.97	1.44778	-1590.44
	3.62612	-248.019	1.44888	-1590.68
	3.6289	-250.817	1.45	-1591.43
	3.63166	-248.409	1.45112	-1592.4
	3.63444	-249.216	1.45222	-1590.15
	3.63722	-247.25	1.45334	-1590.87
	3.64	-244.096	1.45444	-1589.88
	3.64278	-244.751	1.45556	-1590.6
	3.64556	-241.404	1.45666	-1590.93
	3.64834	-242.486	1.45778	-1590.6
	3.65112	-244.208	1.45888	-1592.58
	3.6539	-242.954	1.46	-1593.8
	3.65666	-244.735	1.46112	-1594.26
	3.65944	-248.415	1.46222	-1593.29
	3.66222	-248.852	1.46334	-1592.78
	3.665	-245.274	1.46444	-1594.25
	3.66778	-244.334	1.46556	-1592.88
	3.67056	-245.896	1.46666	-1592.92
	3.67334	-244.921	1.46778	-1592.62
	3.67612	-244.234	1.46888	-1592.23
	3.6789	-241.614	1.47	-1593.82
	3.68166	-242.291	1.47112	-1594.81
	3.68444	-249.534	1.47222	-1594.07
	3.68722	-247.085	1.47334	-1595.03
	3.69	-250.641	1.47444	-1594.72
	3.69278	-250	1.47556	-1594.15
	3.69556	-251.484	1.47666	-1595.57
	3.69834	-252.407	1.47778	-1596.16
	3.70112	-252.002	1.47888	-1596.39
	3.7039	-249.352	1.48	-1596.18
	3.70666	-246.619	1.48112	-1595.59
	3.70944	-244.601	1.48222	-1596.2
	3.71222	-245.24	1.48334	-1596.99
	3.715	-246.673	1.48444	-1597.39
	3.71778	-246.172	1.48556	-1597.64
	3.72056	-246.257	1.48666	-1597.14
	3.72334	-245.155	1.48778	-1598.42
	3.72612	-245.845	1.48888	-1598.35
	3.7289	-243.185	1.49	-1596.58
	3.73166	-242.763	1.49112	-1597.75
	3.73444	-247.231	1.49222	-1597.79
	3.73722	-248.516	1.49334	-1596.68
	3.74	-247.419	1.49444	-1596.15
	3.74278	-245.614	1.49556	-1595.87
	3.74556	-246.413	1.49666	-1596.78
	3.74834	-246.237	1.49778	-1595.45
	3.75112	-246.525	1.49888	-1595.61
	3.7539	-249.973	1.5	-1595.75
	3.75666	-248.252	1.50112	-1598.02
	3.75944	-246.168	1.50222	-1599.67
	3.76222	-245.489	1.50334	-1601.9
	3.765	-242.165	1.50444	-1599.62
	3.76778	-241.519	1.50556	-1599.64
	3.77056	-245.996	1.50666	-1599.48
	3.77334	-244.537	1.50778	-1599.13
	3.77612	-240.554	1.50888	-1598.18
	3.7789	-258.089	1.51	-1598.35
	3.78166	-252.817	1.51112	-1597.72
	3.78444	-249.857	1.51222	-1598.54
	3.78722	-250.14	1.51334	-1598.5
	3.79	-248.039	1.51444	-1598.68
	3.79278	-246.366	1.51556	-1599.2
	3.79556	-248.253	1.51666	-1597.87
	3.79834	-244.399	1.51778	-1597.07
	3.80112	-248.329	1.51888	-1598.09
	3.8039	-245.957	1.52	-1597.39
	3.80666	-245.023	1.52112	-1597.42
	3.80944	-245.471	1.52222	-1598.18
	3.81222	-239.124	1.52334	-1598.92
	3.815	-251.041	1.52444	-1597.23
	3.81778	-250.317	1.52556	-1597.87
	3.82056	-248.039	1.52666	-1598.67
	3.82334	-246.856	1.52778	-1599.61
	3.82612	-246.953	1.52888	-1599.57
	3.8289	-245.509	1.53	-1600.08
	3.83166	-245.5	1.53112	-1601.04
	3.83444	-244.659	1.53222	-1601.23
	3.83722	-245.578	1.53334	-1601.89
	3.84	-245.512	1.53444	-1600.34
	3.84278	-243.885	1.53556	-1602.2
	3.84556	-245.044	1.53666	-1601.86
	3.84834	-241.521	1.53778	-1602.5
	3.85112	-241.667	1.53888	-1601.52
	3.8539	-243.424	1.54	-1602.03
	3.85666	-243	1.54112	-1602.41
	3.85944	-243.796	1.54222	-1602.96
	3.86222	-242.666	1.54334	-1604.57
	3.865	-241.352	1.54444	-1603.67
	3.86778	-244.05	1.54556	-1602.6
	3.87056	-241.792	1.54666	-1603.68
	3.87334	-239.575	1.54778	-1603.92
	3.87612	-237.518	1.54888	-1602.32
	3.8789	-242.126	1.55	-1603.32
	3.88166	-240.12	1.55112	-1602.34
	3.88444	-242.854	1.55222	-1601.56
	3.88722	-242.642	1.55334	-1601.47
	3.89	-241.567	1.55444	-1602.45
	3.89278	-242.364	1.55556	-1602.17
	3.89556	-246.351	1.55666	-1603.58
	3.89834	-242.648	1.55778	-1602.02
	3.90112	-244.341	1.55888	-1601.98
	3.9039	-242.756	1.56	-1602.21
	3.90666	-245.513	1.56112	-1601.47
	3.90944	-243.079	1.56222	-1600.36
	3.91222	-243.268	1.56334	-1600.21
	3.915	-240.343	1.56444	-1598.59
	3.91778	-241.435	1.56556	-1600.52
	3.92056	-245.632	1.56666	-1598.67
	3.92334	-242.769	1.56778	-1597.3
	3.92612	-243.04	1.56888	-1597.07
	3.9289	-243.913	1.57	-1597.46
	3.93166	-240.569	1.57112	-1598.77
	3.93444	-248.667	1.57222	-1599.52
	3.93722	-245.278	1.57334	-1600.62
	3.94	-246.724	1.57444	-1600.58
	3.94278	-245.915	1.57556	-1600.49
	3.94556	-244.242	1.57666	-1599.91
	3.94834	-242.997	1.57778	-1600.89
	3.95112	-243.067	1.57888	-1600.37
	3.9539	-241.608	1.58	-1600.37
	3.95666	-241.147	1.58112	-1601.32
	3.95944	-240.279	1.58222	-1601.2
	3.96222	-240.127	1.58334	-1601.27
	3.965	-241.063	1.58444	-1601.45
	3.96778	-239.394	1.58556	-1602.62
	3.97056	-238.401	1.58666	-1602.59
	3.97334	-237.276	1.58778	-1602.84
	3.97612	-235.79	1.58888	-1603.44
	3.9789	-237.493	1.59	-1603.22
	3.98166	-240.025	1.59112	-1602.47
	3.98444	-239.377	1.59222	-1602.59
	3.98722	-236.543	1.59334	-1602.42
	3.99	-237.31	1.59444	-1602.8
	3.99278	-236.878	1.59556	-1602.79
	3.99556	-236.968	1.59666	-1603.08
	3.99834	-236.478	1.59778	-1603.04
	4.00112	-234.646	1.59888	-1602.33
	4.0039	-234.127	1.6	-1601.6
	4.00666	-233.843	1.60112	-1601.89
	4.00944	-234.678	1.60222	-1602.05
	4.01222	-238.493	1.60334	-1601.99
	4.015	-234.887	1.60444	-1602.3
	4.01778	-236.231	1.60556	-1602.98
	4.02056	-236.779	1.60666	-1598.75
	4.02334	-238.074	1.60778	-1590.06
	4.02612	-237.842	1.60888	-1589.84
	4.0289	-239.839	1.61	-1588.97
	4.03166	-239.866	1.61112	-1588.83
	4.03444	-235.874	1.61222	-1590.96
	4.03722	-234.516	1.61334	-1590.64
	4.04	-233.072	1.61444	-1589.58
	4.04278	-233.603	1.61556	-1588.02
	4.04556	-239.625	1.61666	-1590.35
	4.04834	-236.556	1.61778	-1591.17
	4.05112	-235.67	1.61888	-1591.8
	4.0539	-236.081	1.62	-1592.53
	4.05666	-236.723	1.62112	-1592.07
	4.05944	-233.417	1.62222	-1592.49
	4.06222	-232.526	1.62334	-1592.18
	4.065	-231.178	1.62444	-1592.47
	4.06778	-231.32	1.62556	-1593.14
	4.07056	-231.011	1.62666	-1593.05
	4.07334	-233.692	1.62778	-1593.91
	4.07612	-238.768	1.62888	-1593.7
	4.0789	-240.082	1.63	-1594.33
	4.08166	-235.937	1.63112	-1594.54
	4.08444	-235.278	1.63222	-1592.98
	4.08722	-236.178	1.63334	-1592.78
	4.09	-238.473	1.63444	-1593.35
	4.09278	-242.716	1.63556	-1592.31
	4.09556	-240.418	1.63666	-1592.11
	4.09834	-239.942	1.63778	-1592.61
	4.10112	-239.992	1.63888	-1592.2
	4.1039	-240.861	1.64	-1592.98
	4.10666	-237.525	1.64112	-1592.61
	4.10944	-238.925	1.64222	-1593.55
	4.11222	-237.247	1.64334	-1593.71
	4.115	-236.008	1.64444	-1593.53
	4.11778	-233.789	1.64556	-1593.46
	4.12056	-238.481	1.64666	-1592.81
	4.12334	-239.406	1.64778	-1591.23
	4.12612	-234.339	1.64888	-1592.01
	4.1289	-233.153	1.65	-1592.08
	4.13166	-232.723	1.65112	-1590.88
	4.13444	-236.717	1.65222	-1590.89
	4.13722	-244.794	1.65334	-1590.96
	4.14	-243.136	1.65444	-1589.81
	4.14278	-241.073	1.65556	-1589.17
	4.14556	-242.64	1.65666	-1589.1
	4.14834	-242.596	1.65778	-1589.34
	4.15112	-241.795	1.65888	-1589.02
	4.1539	-241.75	1.66	-1587.52
	4.15666	-243.484	1.66112	-1588.22
	4.15944	-244.257	1.66222	-1589.55
	4.16222	-250.867	1.66334	-1590.39
	4.165	-248.102	1.66444	-1590.19
	4.16778	-248.041	1.66556	-1588.87
	4.17056	-245.898	1.66666	-1588.37
	4.17334	-243.905	1.66778	-1587.8
	4.17612	-248.073	1.66888	-1588.27
	4.1789	-247.739	1.67	-1587.15
	4.18166	-247.773	1.67112	-1588.19
	4.18444	-246.988	1.67222	-1589.52
	4.18722	-245.923	1.67334	-1587.42
	4.19	-245.125	1.67444	-1587.21
	4.19278	-245.441	1.67556	-1587.84
	4.19556	-245.184	1.67666	-1587.06
	4.19834	-244.843	1.67778	-1587.69
	4.20112	-243.524	1.67888	-1586.55
	4.2039	-241.138	1.68	-1586.89
	4.20666	-241.989	1.68112	-1587.41
	4.20944	-242.562	1.68222	-1587.77
	4.21222	-243.912	1.68334	-1588.48
	4.215	-245.377	1.68444	-1589.46
	4.21778	-246.315	1.68556	-1589.88
	4.22056	-247.125	1.68666	-1591.86
	4.22334	-246.817	1.68778	-1592.73
	4.22612	-247.77	1.68888	-1590.79
	4.2289	-245.886	1.69	-1592
	4.23166	-246.134	1.69112	-1591.74
	4.23444	-245.582	1.69222	-1590.04
	4.23722	-247.212	1.69334	-1589.84
	4.24	-243.61	1.69444	-1589.84
	4.24278	-240.465	1.69556	-1590.28
	4.24556	-254.323	1.69666	-1589.8
	4.24834	-252.404	1.69778	-1588.84
	4.25112	-245.631	1.69888	-1591.08
	4.2539	-246.068	1.7	-1590.9
	4.25666	-245.22	1.70112	-1588.4
	4.25944	-248.274	1.70222	-1589.57
	4.26222	-247.072	1.70334	-1588.51
	4.265	-246.445	1.70444	-1587.95
	4.26778	-247.973	1.70556	-1588.43
	4.27056	-245.07	1.70666	-1589.18
	4.27334	-243.415	1.70778	-1588.89
	4.27612	-245.689	1.70888	-1588.29
	4.2789	-245.445	1.71	-1587.76
	4.28166	-244.442	1.71112	-1588.51
	4.28444	-244.25	1.71222	-1589.85
	4.28722	-243.241	1.71334	-1589.22
	4.29	-238.709	1.71444	-1588.22
	4.29278	-246.536	1.71556	-1588.49
	4.29556	-244.785	1.71666	-1588.02
	4.29834	-244.352	1.71778	-1587.66
	4.30112	-244.353	1.71888	-1588.41
	4.3039	-243.903	1.72	-1589.43
	4.30666	-246.479	1.72112	-1589.49
	4.30944	-243.864	1.72222	-1589.06
	4.31222	-244.323	1.72334	-1588.8
	4.315	-244.663	1.72444	-1588.37
	4.31778	-242.421	1.72556	-1588.68
	4.32056	-243.06	1.72666	-1590.16
	4.32334	-245.382	1.72778	-1589.97
	4.32612	-243.013	1.72888	-1589.04
	4.3289	-240.924	1.73	-1589.51
	4.33166	-237.395	1.73112	-1590.46
	4.33444	-238.768	1.73222	-1593.25
	4.33722	-241.79	1.73334	-1591.79
	4.34	-236.502	1.73444	-1591.46
	4.34278	-239.408	1.73556	-1591.08
	4.34556	-239.635	1.73666	-1589.86
	4.34834	-240.632	1.73778	-1590.02
	4.35112	-241.028	1.73888	-1590.89
	4.3539	-241.426	1.74	-1592.01
	4.35666	-240.297	1.74112	-1590.94
	4.35944	-240.118	1.74222	-1590.35
	4.36222	-240.387	1.74334	-1589.71
	4.365	-240.229	1.74444	-1591.05
	4.36778	-247.921	1.74556	-1590.01
	4.37056	-245.1	1.74666	-1590.43
	4.37334	-243.104	1.74778	-1589.78
	4.37612	-246.132	1.74888	-1588.83
	4.3789	-248.469	1.75	-1589.04
	4.38166	-244.425	1.75112	-1590.21
	4.38444	-242.607	1.75222	-1589.04
	4.38722	-244.512	1.75334	-1589.01
	4.39	-242.442	1.75444	-1590.31
	4.39278	-243.641	1.75556	-1590.32
	4.39556	-242.762	1.75666	-1588.66
	4.39834	-242.306	1.75778	-1587.97
	4.40112	-241.078	1.75888	-1587.88
	4.4039	-238.055	1.76	-1586.87
	4.40666	-237.323	1.76112	-1585.16
	4.40944	-235.997	1.76222	-1582.21
	4.41222	-236.899	1.76334	-1585.15
	4.415	-242.109	1.76444	-1587.27
	4.41778	-241.966	1.76556	-1586.75
	4.42056	-241.934	1.76666	-1585.73
	4.42334	-241.682	1.76778	-1586.36
	4.42612	-240.397	1.76888	-1586.23
	4.4289	-242.684	1.77	-1587.67
	4.43166	-242.978	1.77112	-1588.36
	4.43444	-241.981	1.77222	-1587.98
	4.43722	-241.187	1.77334	-1588.33
	4.44	-240.4	1.77444	-1587.55
	4.44278	-239.017	1.77556	-1587.17
	4.44556	-239.921	1.77666	-1587.34
	4.44834	-237.894	1.77778	-1586.78
	4.45112	-238.831	1.77888	-1586.19
	4.4539	-237.943	1.78	-1586.21
	4.45666	-239.199	1.78112	-1586.61
	4.45944	-238.032	1.78222	-1586.06
	4.46222	-237.912	1.78334	-1584.79
	4.465	-239.246	1.78444	-1584.27
	4.46778	-236.152	1.78556	-1583.03
	4.47056	-235.492	1.78666	-1582.74
	4.47334	-244.369	1.78778	-1581.89
	4.47612	-240.751	1.78888	-1582.59
	4.4789	-240.821	1.79	-1581.73
	4.48166	-238.45	1.79112	-1582.02
	4.48444	-235.518	1.79222	-1581.94
	4.48722	-235.665	1.79334	-1581.6
	4.49	-234.91	1.79444	-1583.01
	4.49278	-233.64	1.79556	-1583.64
	4.49556	-233.787	1.79666	-1581.72
	4.49834	-237.143	1.79778	-1583.2
	4.50112	-234.946	1.79888	-1582.51
	4.5039	-234.848	1.8	-1581.62
	4.50666	-236.705	1.80112	-1580.29
	4.50944	-236.676	1.80222	-1579.51
	4.51222	-233.033	1.80334	-1578.89
	4.515	-232.048	1.80444	-1580.21
	4.51778	-229.036	1.80556	-1580.69
	4.52056	-230.649	1.80666	-1579.72
	4.52334	-229.978	1.80778	-1579.89
	4.52612	-235.452	1.80888	-1580.12
	4.5289	-236.339	1.81	-1579.1
	4.53166	-241.604	1.81112	-1579.12
	4.53444	-242.101	1.81222	-1578.76
	4.53722	-240.2	1.81334	-1579.54
	4.54	-238.061	1.81444	-1579.59
	4.54278	-237.42	1.81556	-1578.73
	4.54556	-238.687	1.81666	-1581.23
	4.54834	-238.323	1.81778	-1580.19
	4.55112	-237.198	1.81888	-1580.29
	4.5539	-248.969	1.82	-1579.92
	4.55666	-243.742	1.82112	-1579.88
	4.55944	-244.561	1.82222	-1580.35
	4.56222	-251.911	1.82334	-1582.94
	4.565	-251.322	1.82444	-1581.84
	4.56778	-249.661	1.82556	-1580.83
	4.57056	-251.069	1.82666	-1580.64
	4.57334	-250.024	1.82778	-1579.94
	4.57612	-250.617	1.82888	-1580.21
	4.5789	-250.173	1.83	-1578.28
	4.58166	-251.928	1.83112	-1578.26
	4.58444	-250.155	1.83222	-1579.72
	4.58722	-247.695	1.83334	-1580.26
	4.59	-244.471	1.83444	-1579.6
	4.59278	-254.399	1.83556	-1578.62
	4.59556	-251.67	1.83666	-1578.5
	4.59834	-249.78	1.83778	-1579.01
	4.60112	-249.025	1.83888	-1577.35
	4.6039	-246.332	1.84	-1577.4
	4.60666	-246.068	1.84112	-1576.57
	4.60944	-247.022	1.84222	-1575.31
	4.61222	-244.538	1.84334	-1575.54
	4.615	-241.836	1.84444	-1576.03
	4.61778	-240.887	1.84556	-1577
	4.62056	-242.688	1.84666	-1576.7
	4.62334	-241.42	1.84778	-1578.7
	4.62612	-250.369	1.84888	-1578.96
	4.6289	-250.571	1.85	-1578.38
	4.63166	-248.383	1.85112	-1577.45
	4.63444	-246.015	1.85222	-1574.93
	4.63722	-245.674	1.85334	-1574.99
	4.64	-243.221	1.85444	-1575.56
	4.64278	-252.661	1.85556	-1575.3
	4.64556	-250.586	1.85666	-1575.46
	4.64834	-251.468	1.85778	-1574.68
	4.65112	-250.397	1.85888	-1576.29
	4.6539	-238.808	1.86	-1576.62
	4.65666	-252.715	1.86112	-1577.85
	4.65944	-249.175	1.86222	-1576.79
	4.66222	-249.4	1.86334	-1576.37
	4.665	-247.791	1.86444	-1575.52
	4.66778	-246.614	1.86556	-1575.77
	4.67056	-246.814	1.86666	-1577.96
	4.67334	-246.415	1.86778	-1576.54
	4.67612	-246.871	1.86888	-1576.85
	4.6789	-244.86	1.87	-1576.96
	4.68166	-244.167	1.87112	-1576.91
	4.68444	-241.868	1.87222	-1574.7
	4.68722	-245.053	1.87334	-1576.7
	4.69	-245.35	1.87444	-1574.25
	4.69278	-245.305	1.87556	-1573.54
	4.69556	-244.009	1.87666	-1572.81
	4.69834	-247.371	1.87778	-1572.76
	4.70112	-245.966	1.87888	-1572.06
	4.7039	-245.096	1.88	-1571.69
	4.70666	-244.824	1.88112	-1571.79
	4.70944	-243.157	1.88222	-1569.92
	4.71222	-243.957	1.88334	-1570.01
	4.715	-245.136	1.88444	-1569.69
	4.71778	-243.665	1.88556	-1571.28
	4.72056	-244.144	1.88666	-1571.51
	4.72334	-245.014	1.88778	-1571.34
	4.72612	-245.232	1.88888	-1571.03
	4.7289	-243.526	1.89	-1572.26
	4.73166	-238.042	1.89112	-1571.76
	4.73444	-247.489	1.89222	-1573.03
	4.73722	-246.384	1.89334	-1571.06
	4.74	-247.418	1.89444	-1570.1
	4.74278	-246.674	1.89556	-1568.89
	4.74556	-245.523	1.89666	-1566.18
	4.74834	-244.252	1.89778	-1566.57
	4.75112	-244.203	1.89888	-1567.57
	4.7539	-243.232	1.9	-1569.12
	4.75666	-247.428	1.90112	-1569.75
	4.75944	-249.886	1.90222	-1568.47
	4.76222	-250.111	1.90334	-1568.31
	4.765	-249.815	1.90444	-1567.03
	4.76778	-249.358	1.90556	-1568.5
	4.77056	-245.216	1.90666	-1567.15
	4.77334	-243.199	1.90778	-1567.32
	4.77612	-242.19	1.90888	-1566.92
	4.7789	-240.042	1.91	-1565.74
	4.78166	-238.812	1.91112	-1565.87
	4.78444	-237.917	1.91222	-1568.97
	4.78722	-245.872	1.91334	-1571.56
	4.79	-244.81	1.91444	-1571.32
	4.79278	-245.329	1.91556	-1570.17
	4.79556	-245.721	1.91666	-1567.62
	4.79834	-244.142	1.91778	-1568.24
	4.80112	-243.151	1.91888	-1567.84
	4.8039	-238.616	1.92	-1563.81
	4.80666	-240.101	1.92112	-1563.71
	4.80944	-238.426	1.92222	-1563.13
	4.81222	-239.244	1.92334	-1561.31
	4.815	-238.063	1.92444	-1561.39
	4.81778	-238.706	1.92556	-1562.47
	4.82056	-235.97	1.92666	-1560.71
	4.82334	-240.658	1.92778	-1561.2
	4.82612	-238.544	1.92888	-1561.64
	4.8289	-240.89	1.93	-1560.18
	4.83166	-241.311	1.93112	-1560.92
	4.83444	-240.817	1.93222	-1558.18
	4.83722	-240.434	1.93334	-1558.71
	4.84	-235.778	1.93444	-1561.03
	4.84278	-238.874	1.93556	-1562.61
	4.84556	-238.375	1.93666	-1564.78
	4.84834	-239.82	1.93778	-1568.56
	4.85112	-236.758	1.93888	-1572.25
	4.8539	-240.937	1.94	-1571.76
	4.85666	-239.339	1.94112	-1568.99
	4.85944	-239.928	1.94222	-1566.77
	4.86222	-237.061	1.94334	-1566.41
	4.865	-235.133	1.94444	-1564.92
	4.86778	-235.219	1.94556	-1564.55
	4.87056	-234.53	1.94666	-1563.63
	4.87334	-241.392	1.94778	-1564.84
	4.87612	-239.665	1.94888	-1565.43
	4.8789	-238.203	1.95	-1563.61
	4.88166	-240.184	1.95112	-1565.23
	4.88444	-240.794	1.95222	-1564.96
	4.88722	-238.332	1.95334	-1561.55
	4.89	-247.198	1.95444	-1560.14
	4.89278	-243.477	1.95556	-1558.98
	4.89556	-242.13	1.95666	-1557.44
	4.89834	-238.403	1.95778	-1558.54
	4.90112	-236.72	1.95888	-1555.94
	4.9039	-238.034	1.96	-1554.23
	4.90666	-234.951	1.96112	-1555.89
	4.90944	-235.306	1.96222	-1556.92
	4.91222	-234.291	1.96334	-1556.03
	4.915	-234.894	1.96444	-1554.95
	4.91778	-233.874	1.96556	-1552.92
	4.92056	-231.122	1.96666	-1552.24
	4.92334	-229.077	1.96778	-1549.87
	4.92612	-226.604	1.96888	-1550.47
	4.9289	-222.795	1.97	-1549.24
	4.93166	-239.826	1.97112	-1548.94
	4.93444	-239.726	1.97222	-1546.92
	4.93722	-237.471	1.97334	-1546.28
	4.94	-236.305	1.97444	-1547.25
	4.94278	-235.014	1.97556	-1544.49
	4.94556	-233.822	1.97666	-1543.87
	4.94834	-235.015	1.97778	-1541.8
	4.95112	-234.784	1.97888	-1540.97
	4.9539	-236.451	1.98	-1540.94
	4.95666	-233.228	1.98112	-1542
	4.95944	-236.97	1.98222	-1540.93
	4.96222	-239.128	1.98334	-1538.95
	4.965	-236.057	1.98444	-1536.46
	4.96778	-234.509	1.98556	-1535.78
	4.97056	-231.802	1.98666	-1535.77
	4.97334	-229.771	1.98778	-1535.49
	4.97612	-229.65	1.98888	-1543.43
	4.9789	-238.567	1.99	-1543.39
	4.98166	-239.128	1.99112	-1540.11
	4.98444	-245.773	1.99222	-1538.71
	4.98722	-244	1.99334	-1537.05
	4.99	-243.99	1.99444	-1536.09
	4.99278	-240.158	1.99556	-1535.14
	4.99556	-238.484	1.99666	-1536.04
	4.99834	-237.691	1.99778	-1534.84
	5.00112	-237.438	1.99888	-1533.49
	5.0039	-235.497	2	-1530.5
	5.00666	-237.43	2.00112	-1528.24
	5.00944	-235.868	2.00222	-1526.21
	5.01222	-235.006	2.00334	-1525.68
	5.015	-240.56	2.00444	-1523.76
	5.01778	-240.375	2.00556	-1523.66
	5.02056	-243.474	2.00666	-1520.81
	5.02334	-241.198	2.00778	-1519.27
	5.02612	-249.656	2.00888	-1517.39
	5.0289	-249.812	2.01	-1521.51
	5.03166	-250.675	2.01112	-1525.41
	5.03444	-249.115	2.01222	-1522.85
	5.03722	-248.54	2.01334	-1520.4
	5.04	-250.939	2.01444	-1518.64
	5.04278	-247.95	2.01556	-1517.51
	5.04556	-246.752	2.01666	-1515.55
	5.04834	-253.78	2.01778	-1513.47
	5.05112	-252.103	2.01888	-1513.02
	5.0539	-249.331	2.02	-1510.66
	5.05666	-248.161	2.02112	-1511.49
	5.05944	-247.707	2.02222	-1510.17
	5.06222	-253.051	2.02334	-1508
	5.065	-250.594	2.02444	-1507.71
	5.06778	-246.577	2.02556	-1513.35
	5.07056	-247.498	2.02666	-1512.85
	5.07334	-245.773	2.02778	-1512.35
	5.07612	-244.917	2.02888	-1511.17
	5.0789	-244.161	2.03	-1509.11
	5.08166	-242.252	2.03112	-1508.94
	5.08444	-243.517	2.03222	-1507.72
	5.08722	-245.613	2.03334	-1504.61
	5.09	-244.786	2.03444	-1504.25
	5.09278	-246.35	2.03556	-1504.54
	5.09556	-243.345	2.03666	-1500.54
	5.09834	-236.805	2.03778	-1496
	5.10112	-251.292	2.03888	-1497.88
	5.1039	-247.63	2.04	-1497.72
	5.10666	-246.189	2.04112	-1496.64
	5.10944	-247.107	2.04222	-1495.12
	5.11222	-246.825	2.04334	-1494.36
	5.115	-247.015	2.04444	-1494.94
	5.11778	-244.36	2.04556	-1494.58
	5.12056	-241.232	2.04666	-1494.35
	5.12334	-243.064	2.04778	-1492.57
	5.12612	-241.346	2.04888	-1490.49
	5.1289	-240.516	2.05	-1490.21
	5.13166	-241.371	2.05112	-1490.06
	5.13444	-242.164	2.05222	-1489.76
	5.13722	-241.45	2.05334	-1489.09
	5.14	-239.999	2.05444	-1489.63
	5.14278	-235.925	2.05556	-1488.88
	5.14556	-242.267	2.05666	-1489.67
	5.14834	-238.564	2.05778	-1491.26
	5.15112	-240.353	2.05888	-1492.52
	5.1539	-240.465	2.06	-1492.04
	5.15666	-242.413	2.06112	-1491.63
	5.15944	-242.124	2.06222	-1507.65
	5.16222	-240.932	2.06334	-1508.86
	5.165	-242.03	2.06444	-1509.86
	5.16778	-241.522	2.06556	-1510.33
	5.17056	-240.203	2.06666	-1510
	5.17334	-239.526	2.06778	-1510.71
	5.17612	-239.658	2.06888	-1510.89
	5.1789	-236.302	2.07	-1510.14
	5.18166	-237.819	2.07112	-1510
	5.18444	-236.929	2.07222	-1509.98
	5.18722	-239.218	2.07334	-1508.59
	5.19	-232.799	2.07444	-1509.56
	5.19278	-237.311	2.07556	-1513.13
	5.19556	-234.475	2.07666	-1513.38
	5.19834	-229.117	2.07778	-1513.67
	5.20112	-229.863	2.07888	-1514.54
	5.2039	-228.862	2.08	-1516.43
	5.20666	-230.966	2.08112	-1518.69
	5.20944	-231.645	2.08222	-1519.6
	5.21222	-233.724	2.08334	-1518.79
	5.215	-232.211	2.08444	-1521.62
	5.21778	-228.066	2.08556	-1523.91
	5.22056	-226.819	2.08666	-1524.32
	5.22334	-227.174	2.08778	-1524.35
	5.22612	-226.759	2.08888	-1524.83
	5.2289	-229.885	2.09	-1526.9
	5.23166	-238.141	2.09112	-1528.55
	5.23444	-236.789	2.09222	-1527.62
	5.23722	-240.717	2.09334	-1527.18
	5.24	-236.629	2.09444	-1529.67
	5.24278	-236.011	2.09556	-1533.29
	5.24556	-232.845	2.09666	-1535.66
	5.24834	-230.164	2.09778	-1535.26
	5.25112	-230.057	2.09888	-1536.99
	5.2539	-232.226	2.1	-1538.44
	5.25666	-234.622	2.10112	-1539.86
	5.25944	-234.213	2.10222	-1543.01
	5.26222	-231.496	2.10334	-1544.78
	5.265	-230.237	2.10444	-1545.35
	5.26778	-228.83	2.10556	-1545.29
	5.27056	-228.624	2.10666	-1544.09
	5.27334	-238.242	2.10778	-1545.91
	5.27612	-236.042	2.10888	-1548.33
	5.2789	-233.078	2.11	-1550.68
	5.28166	-232.267	2.11112	-1551.41
	5.28444	-231.806	2.11222	-1553.34
	5.28722	-231.265	2.11334	-1553.75
	5.29	-229.001	2.11444	-1554.22
	5.29278	-262.4	2.11556	-1554.38
	5.29556	-262.504	2.11666	-1557.78
	5.29834	-260.901	2.11778	-1559.31
	5.30112	-260.408	2.11888	-1561.39
	5.3039	-261.225	2.12	-1560.42
	5.30666	-247.321	2.12112	-1558.26
	5.30944	-246.621	2.12222	-1557.69
	5.31222	-243.146	2.12334	-1559.49
	5.315	-244.157	2.12444	-1561.57
	5.31778	-243.21	2.12556	-1559.58
	5.32056	-242.28	2.12666	-1559.78
	5.32334	-241.627	2.12778	-1562.17
	5.32612	-242.694	2.12888	-1564.42
	5.3289	-238.671	2.13	-1567.38
	5.33166	-237.798	2.13112	-1570.55
	5.33444	-239.114	2.13222	-1572.07
	5.33722	-242.015	2.13334	-1572.05
	5.34	-239.632	2.13444	-1572.92
	5.34278	-236.647	2.13556	-1573.35
	5.34556	-233.474	2.13666	-1573.95
	5.34834	-248.867	2.13778	-1573.17
	5.35112	-247.392	2.13888	-1574.32
	5.3539	-246.549	2.14	-1574.56
	5.35666	-246.011	2.14112	-1575.21
	5.35944	-246.165	2.14222	-1576.31
	5.36222	-244.404	2.14334	-1578.06
	5.365	-243.71	2.14444	-1577.26
	5.36778	-244.522	2.14556	-1577.41
	5.37056	-243.005	2.14666	-1578.25
	5.37334	-243.382	2.14778	-1579.63
	5.37612	-244.661	2.14888	-1580.6
	5.3789	-252.795	2.15	-1582.41
	5.38166	-250.57	2.15112	-1583.01
	5.38444	-247.707	2.15222	-1582.86
	5.38722	-245.514	2.15334	-1584.07
	5.39	-245.099	2.15444	-1583.59
	5.39278	-244.261	2.15556	-1583.58
	5.39556	-243.058	2.15666	-1585.23
	5.39834	-243.255	2.15778	-1585.32
	5.40112	-243.94	2.15888	-1585.3
	5.4039	-239.203	2.16	-1585.1
	5.40666	-251.116	2.16112	-1586.12
	5.40944	-248.224	2.16222	-1582.24
	5.41222	-245.502	2.16334	-1581.36
	5.415	-245.805	2.16444	-1582.04
	5.41778	-245.934	2.16556	-1582.22
	5.42056	-246.554	2.16666	-1582.16
	5.42334	-247.371	2.16778	-1582.24
	5.42612	-246.222	2.16888	-1584.16
	5.4289	-242.737	2.17	-1585.54
	5.43166	-241.279	2.17112	-1585.44
	5.43444	-242.513	2.17222	-1586.25
	5.43722	-243.741	2.17334	-1586.36
	5.44	-241.47	2.17444	-1587.51
	5.44278	-238.11	2.17556	-1587.18
	5.44556	-237.692	2.17666	-1588.94
	5.44834	-234.862	2.17778	-1588.75
	5.45112	-234.471	2.17888	-1589.4
	5.4539	-231.942	2.18	-1590.58
	5.45666	-234.38	2.18112	-1591.21
	5.45944	-237.913	2.18222	-1591.86
	5.46222	-242.828	2.18334	-1589
	5.465	-241.265	2.18444	-1587.91
	5.46778	-242.093	2.18556	-1587.27
	5.47056	-241.832	2.18666	-1586.88
	5.47334	-241.594	2.18778	-1586.58
	5.47612	-244.638	2.18888	-1586.53
	5.4789	-242.456	2.19	-1588.73
	5.48166	-242.775	2.19112	-1589.47
	5.48444	-240.415	2.19222	-1589.26
	5.48722	-237.318	2.19334	-1590.88
	5.49	-237.821	2.19444	-1591.33
	5.49278	-239.618	2.19556	-1590.76
	5.49556	-246.55	2.19666	-1590.78
	5.49834	-247.127	2.19778	-1592.21
	5.50112	-246.308	2.19888	-1592.12
	5.5039	-247.238	2.2	-1591.56
	5.50666	-244.85	2.20112	-1593.34
	5.50944	-248.387	2.20222	-1592.36
	5.51222	-246.358	2.20334	-1592.7
	5.515	-246.9	2.20444	-1592.8
	5.51778	-245.529	2.20556	-1593.56
	5.52056	-246.199	2.20666	-1593.63
	5.52334	-245.636	2.20778	-1593.62
	5.52612	-244.683	2.20888	-1595.65
	5.5289	-243.668	2.21	-1595.93
	5.53166	-243.296	2.21112	-1596.14
	5.53444	-245.332	2.21222	-1596.97
	5.53722	-242.115	2.21334	-1595.96
	5.54	-239.611	2.21444	-1597.26
	5.54278	-243.205	2.21556	-1597.52
	5.54556	-241.259	2.21666	-1598.71
	5.54834	-245.663	2.21778	-1598.75
	5.55112	-244.409	2.21888	-1599.87
	5.5539	-242.268	2.22	-1598.92
	5.55666	-242.682	2.22112	-1598.09
[truncated: 5,333 more rows]

## Sheet: Fig. 1f
Fig. 1f	Time (h)	Current (mA)	Time (h)	FE of formate
	0	-2480.6	2	90.53
	0.01	-2185.97	4	91.74
	0.01	-2094.65	6	90.66
	0.02	-2027.64	8	90.12
	0.02	-2003.37	12	85.73
	0.03	-1972.26	24	86.12
	0.03	-1951.03	28	87.48
	0.04	-1929.09	32	88.91
	0.04	-1911.09	36	89.35
	0.05	-1901.56	48	85.87
	0.05	-1902.39	52	86.98
	0.06	-1901.82	56	88.27
	0.06	-1901.88	60	89.03
	0.07	-1899.81	72	85.21
	0.07	-1900.25	76	86.44
	0.08	-1900.53	80	88.59
	0.08	-1899.37	84	87.16
	0.09	-1898.22	96	89.82
	0.09	-1900.84
	0.09	-1902.5
	0.1	-1901.1
	0.1	-1898.02
	0.11	-1896.35
	0.11	-1895.59
	0.12	-1892.9
	0.12	-1891.46
	0.13	-1895.56
	0.13	-1896.42
	0.14	-1897.16
	0.14	-1896.23
	0.15	-1901.69
	0.15	-1905.59
	0.16	-1902.52
	0.16	-1902.25
	0.17	-1902.54
	0.17	-1902.34
	0.17	-1900.78
	0.18	-1900.33
	0.18	-1899.34
	0.19	-1901.07
	0.19	-1900.68
	0.2	-1902.54
	0.2	-1903.53
	0.21	-1902.57
	0.21	-1902.57
	0.22	-1901.36
	0.22	-1900.27
	0.23	-1902.63
	0.23	-1902.16
	0.24	-1902.7
	0.24	-1901.63
	0.25	-1902.59
	0.25	-1898.97
	0.26	-1898.09
	0.26	-1897.84
	0.26	-1897.35
	0.27	-1897.72
	0.27	-1897.05
	0.28	-1898.75
	0.28	-1898.81
	0.29	-1897.76
	0.29	-1897.41
	0.3	-1901.31
	0.3	-1904.05
	0.31	-1904.7
	0.31	-1907.58
	0.32	-1907.51
	0.32	-1903.82
	0.33	-1905.1
	0.33	-1908.58
	0.34	-1904.38
	0.34	-1900.67
	0.34	-1901.85
	0.35	-1902.01
	0.35	-1902.36
	0.36	-1899.19
	0.36	-1896.1
	0.37	-1899.84
	0.37	-1904.57
	0.38	-1906.51
	0.38	-1906.63
	0.39	-1902.04
	0.39	-1899.68
	0.4	-1899.89
	0.4	-1899.61
	0.41	-1897.88
	0.41	-1900.64
	0.42	-1902.15
	0.42	-1901.14
	0.43	-1901.82
	0.43	-1901.21
	0.43	-1899.83
	0.44	-1899.13
	0.44	-1895.98
	0.45	-1894.72
	0.45	-1896.45
	0.46	-1898.7
	0.46	-1903.93
	0.47	-1905.99
	0.47	-1902.15
	0.48	-1901.34
	0.48	-1900.95
	0.49	-1901.94
	0.49	-1896.78
	0.5	-1893.67
	0.5	-1895.15
	0.51	-1898.44
	0.51	-1899.01
	0.51	-1901.13
	0.52	-1897.99
	0.52	-1897.43
	0.53	-1901.52
	0.53	-1902.97
	0.54	-1901.75
	0.54	-1901.71
	0.55	-1901.35
	0.55	-1900.06
	0.56	-1903.82
	0.56	-1904.67
	0.57	-1905.81
	0.57	-1902.25
	0.58	-1899.64
	0.58	-1898.61
	0.59	-1898.51
	0.59	-1898.16
	0.6	-1897.84
	0.6	-1896.32
	0.6	-1899.1
	0.61	-1897.27
	0.61	-1898.06
	0.62	-1898.46
	0.62	-1899.59
	0.63	-1898.99
	0.63	-1899.5
	0.64	-1898.25
	0.64	-1898.4
	0.65	-1898.93
	0.65	-1900.48
	0.66	-1900.49
	0.66	-1902.66
	0.67	-1902.17
	0.67	-1899.93
	0.68	-1897.32
	0.68	-1899.64
	0.68	-1898.49
	0.69	-1900.16
	0.69	-1906.02
	0.7	-1904.61
	0.7	-1909.69
	0.71	-1908.17
	0.71	-1906.14
	0.72	-1909.34
	0.72	-1904.86
	0.73	-1903.95
	0.73	-1900.44
	0.74	-1897.82
	0.74	-1897.4
	0.75	-1921.06
	0.75	-1913.06
	0.76	-1901.79
	0.76	-1901.71
	0.77	-1901.56
	0.77	-1900.99
	0.77	-1899.26
	0.78	-1900.99
	0.78	-1902.85
	0.79	-1900.87
	0.79	-1897.76
	0.8	-1896.93
	0.8	-1899.21
	0.81	-1903.26
	0.81	-1906.55
	0.82	-1902.12
	0.82	-1905.31
	0.83	-1911.84
	0.83	-1905.53
	0.84	-1904.94
	0.84	-1902.88
	0.85	-1905.16
	0.85	-1904.73
	0.85	-1908.15
	0.86	-1907.53
	0.86	-1906.76
	0.87	-1903.32
	0.87	-1905.63
	0.88	-1904.99
	0.88	-1910.55
	0.89	-1902.65
	0.89	-1898.67
	0.9	-1894
	0.9	-1892.54
	0.91	-1891.55
	0.91	-1891.92
	0.92	-1893.2
	0.92	-1892.79
	0.93	-1899.1
	0.93	-1900
	0.94	-1895.82
	0.94	-1892.05
	0.94	-1893.1
	0.95	-1891.51
	0.95	-1889.81
	0.96	-1890.53
	0.96	-1887.42
	0.97	-1887.97
	0.97	-1885.69
	0.98	-1888.19
	0.98	-1887.06
	0.99	-1888.06
	0.99	-1889.18
	1	-1888.66
	1	-1887.72
	1.01	-1887.07
	1.01	-1889.99
	1.02	-1887.6
	1.02	-1884.34
	1.02	-1885.38
	1.03	-1882.65
	1.03	-1878.44
	1.04	-1879.82
	1.04	-1880.9
	1.05	-1887.52
	1.05	-1884.47
	1.06	-1883.81
	1.06	-1884.08
	1.07	-1886.9
	1.07	-1886.07
	1.08	-1887.82
	1.08	-1884.84
	1.09	-1887.59
	1.09	-1891.12
	1.1	-1888.07
	1.1	-1887.63
	1.11	-1885.35
	1.11	-1888.72
	1.11	-1888.52
	1.12	-1886.95
	1.12	-1886.09
	1.13	-1886.75
	1.13	-1885.51
	1.14	-1883.68
	1.14	-1882.04
	1.15	-1882.53
	1.15	-1883.39
	1.16	-1886.14
	1.16	-1883.43
	1.17	-1882.43
	1.17	-1879.35
	1.18	-1879.88
	1.18	-1881.32
	1.19	-1884.32
	1.19	-1885.51
	1.19	-1884.37
	1.2	-1882.02
	1.2	-1880.58
	1.21	-1877.87
	1.21	-1875.24
	1.22	-1874.9
	1.22	-1873.3
	1.23	-1877.15
	1.23	-1876.48
	1.24	-1882.07
	1.24	-1882.97
	1.25	-1879.55
	1.25	-1879.65
	1.26	-1878.14
	1.26	-1876.51
	1.27	-1876.79
	1.27	-1877.18
	1.28	-1875.81
	1.28	-1876.74
	1.28	-1880.7
	1.29	-1879.18
	1.29	-1882.5
	1.3	-1884.5
	1.3	-1882.46
	1.31	-1879.02
	1.31	-1878.29
	1.32	-1877.03
	1.32	-1878.41
	1.33	-1878.27
	1.33	-1879.06
	1.34	-1879.1
	1.34	-1878.65
	1.35	-1877.49
	1.35	-1877.27
	1.36	-1876.16
	1.36	-1874.84
	1.36	-1871.87
	1.37	-1868.73
	1.37	-1869.59
	1.38	-1869.51
	1.38	-1871.26
	1.39	-1873.61
	1.39	-1874.27
	1.4	-1877.53
	1.4	-1877.05
	1.41	-1876.92
	1.41	-1875.71
	1.42	-1876.92
	1.42	-1873.37
	1.43	-1872.47
	1.43	-1871.63
	1.44	-1877.24
	1.44	-1876.75
	1.45	-1876.97
	1.45	-1880.75
	1.45	-1881.56
	1.46	-1880.87
	1.46	-1879.54
	1.47	-1876.17
	1.47	-1875.1
	1.48	-1875.06
	1.48	-1875.03
	1.49	-1873.46
	1.49	-1872.76
	1.5	-1877.18
	1.5	-1875.87
	1.51	-1875.04
	1.51	-1874.66
	1.52	-1873.12
	1.52	-1874.11
	1.53	-1876.28
	1.53	-1874.67
	1.53	-1870.51
	1.54	-1867.63
	1.54	-1869.96
	1.55	-1870.08
	1.55	-1871.51
	1.56	-1871.78
	1.56	-1872.73
	1.57	-1881.89
	1.57	-1880.25
	1.58	-1877.27
	1.58	-1875.54
	1.59	-1875.58
	1.59	-1877.59
	1.6	-1878.67
	1.6	-1878.69
	1.61	-1879.97
	1.61	-1877.55
	1.62	-1873.51
	1.62	-1872.18
	1.62	-1872.19
	1.63	-1870.68
	1.63	-1872.87
	1.64	-1875.19
	1.64	-1875.13
	1.65	-1874.31
	1.65	-1876.39
	1.66	-1877.51
	1.66	-1877.27
	1.67	-1874.39
	1.67	-1874.99
	1.68	-1875.29
	1.68	-1871.73
	1.69	-1870.36
	1.69	-1873.52
	1.7	-1874.26
	1.7	-1872.68
	1.7	-1876.38
	1.71	-1873.65
	1.71	-1870.98
	1.72	-1867.7
	1.72	-1865.72
	1.73	-1871.05
	1.73	-1870.39
	1.74	-1870.21
	1.74	-1869.33
	1.75	-1868.83
	1.75	-1866.21
	1.76	-1865.5
	1.76	-1864.37
	1.77	-1863.94
	1.77	-1861.97
	1.78	-1862.57
	1.78	-1868.25
	1.79	-1868.06
	1.79	-1867.98
	1.79	-1864.91
	1.8	-1864.35
	1.8	-1862.89
	1.81	-1866.61
	1.81	-1865.2
	1.82	-1861.61
	1.82	-1859.59
	1.83	-1859.7
	1.83	-1866.11
	1.84	-1868.65
	1.84	-1865.68
	1.85	-1865.12
	1.85	-1863.78
	1.86	-1860.42
	1.86	-1859.8
	1.87	-1861.07
	1.87	-1863.06
	1.87	-1860.59
	1.88	-1857.76
	1.88	-1859.31
	1.89	-1861.11
	1.89	-1862.92
	1.9	-1861.23
	1.9	-1862.71
	1.91	-1861.76
	1.91	-1858.81
	1.92	-1861.43
	1.92	-1862.63
	1.93	-1864.43
	1.93	-1863.31
	1.94	-1864.34
	1.94	-1861.62
	1.95	-1860.16
	1.95	-1861.25
	1.96	-1859.79
	1.96	-1862.22
	1.96	-1861.37
	1.97	-1860.84
	1.97	-1861.57
	1.98	-1861.33
	1.98	-1861.44
	1.99	-1862.09
	1.99	-1859.98
	2	-1857.74
	2	-1856.84
	2.01	-1855.26
	2.01	-1854.47
	2.02	-1856.86
	2.02	-1854.64
	2.03	-1851.53
	2.03	-1852.21
	2.04	-1850.39
	2.04	-1851.37
	2.04	-1850.87
	2.05	-1850.06
	2.05	-1849.42
	2.06	-1851.59
	2.06	-1848.7
	2.07	-1848.01
	2.07	-1851.14
	2.08	-1848.1
	2.08	-1846
	2.09	-1850.93
	2.09	-1848.45
	2.1	-1852.36
	2.1	-1851.24
	2.11	-1850.1
	2.11	-1853.12
	2.12	-1850.01
	2.12	-1851.28
	2.13	-1853.8
	2.13	-1852.83
	2.13	-1854.19
	2.14	-1856.69
	2.14	-1855.43
	2.15	-1853.96
	2.15	-1854.46
	2.16	-1854.92
	2.16	-1856.96
	2.17	-1857.92
	2.17	-1857.55
	2.18	-1856.64
	2.18	-1852.72
	2.19	-1853.58
	2.19	-1855.4
	2.2	-1853.45
	2.2	-1852.39
	2.21	-1854.54
	2.21	-1853.52
	2.21	-1852.72
	2.22	-1854.2
	2.22	-1856.12
	2.23	-1853.46
	2.23	-1855.91
	2.24	-1902.25
	2.24	-1845.28
	2.25	-1825.61
	2.25	-1823.48
	2.26	-1823.15
	2.26	-1821.1
	2.27	-1821.95
	2.27	-1820.33
	2.28	-1822.52
	2.28	-1825.8
	2.29	-1824.43
	2.29	-1825.74
	2.3	-1826.74
	2.3	-1827.76
	2.3	-1827.76
	2.31	-1828.79
	2.31	-1828.76
	2.32	-1830.78
	2.32	-1830.85
	2.33	-1829.81
	2.33	-1827.83
	2.34	-1831.61
	2.34	-1832.17
	2.35	-1831.66
	2.35	-1828.37
	2.36	-1827.01
	2.36	-1828.19
	2.37	-1827.73
	2.37	-1825.18
	2.38	-1823.04
	2.38	-1822.83
	2.38	-1821.04
	2.39	-1823.07
	2.39	-1826.76
	2.4	-1824.39
	2.4	-1821.49
	2.41	-1820.22
	2.41	-1821.03
	2.42	-1816.5
	2.42	-1823.42
	2.43	-1825.43
	2.43	-1822.96
	2.44	-1821.03
	2.44	-1817
	2.45	-1816.27
	2.45	-1815.56
	2.46	-1816.84
	2.46	-1816.02
	2.47	-1815.7
	2.47	-1815.37
	2.47	-1816.68
	2.48	-1819.72
	2.48	-1821.13
	2.49	-1823.7
	2.49	-1823.41
	2.5	-1824.39
	2.5	-1823.48
	2.51	-1823.41
	2.51	-1822.31
	2.52	-1825.91
	2.52	-1828.1
	2.53	-1826.26
	2.53	-1824.87
	2.54	-1824.59
	2.54	-1820.11
	2.55	-1818.48
	2.55	-1822.11
	2.55	-1822.58
	2.56	-1830.09
	2.56	-1830.14
	2.57	-1831.95
	2.57	-1829.7
	2.58	-1828.74
	2.58	-1828.83
	2.59	-1828.06
	2.59	-1822.17
	2.6	-1819.97
	2.6	-1817.42
	2.61	-1817.15
	2.61	-1817.25
	2.62	-1818.33
	2.62	-1817.68
	2.63	-1816.67
	2.63	-1819.32
	2.64	-1821.88
	2.64	-1821.07
	2.64	-1819.36
	2.65	-1818.44
	2.65	-1817.13
	2.66	-1815.77
	2.66	-1818.54
	2.67	-1818.88
	2.67	-1822.82
	2.68	-1824.62
	2.68	-1823.09
	2.69	-1820.8
	2.69	-1821.61
	2.7	-1823.16
	2.7	-1825.45
	2.71	-1823.27
	2.71	-1820.62
	2.72	-1819.21
	2.72	-1821.75
	2.72	-1818.45
	2.73	-1817.85
	2.73	-1815.95
	2.74	-1816.65
	2.74	-1815.63
	2.75	-1820.29
	2.75	-1821.76
	2.76	-1823.43
	2.76	-1822.47
	2.77	-1819.8
	2.77	-1817.66
	2.78	-1818.49
	2.78	-1818.26
	2.79	-1818.81
	2.79	-1819.78
	2.8	-1819.56
	2.8	-1820.19
	2.81	-1815.82
	2.81	-1813.47
	2.81	-1818.09
	2.82	-1815.39
	2.82	-1815.29
	2.83	-1816.35
	2.83	-1817.18
	2.84	-1820.53
	2.84	-1819.32
	2.85	-1821.47
	2.85	-1819.85
	2.86	-1819.33
	2.86	-1818
	2.87	-1818.81
	2.87	-1818.96
	2.88	-1819.11
	2.88	-1819.91
	2.89	-1818.48
	2.89	-1817.22
	2.89	-1817.97
	2.9	-1817.89
	2.9	-1817.57
	2.91	-1815.12
	2.91	-1812.46
	2.92	-1810.13
	2.92	-1809.17
	2.93	-1811.57
	2.93	-1809.52
	2.94	-1809.19
	2.94	-1809.63
	2.95	-1807.5
	2.95	-1812.86
	2.96	-1810.21
	2.96	-1811.09
	2.97	-1810.32
	2.97	-1811.65
	2.98	-1821.79
	2.98	-1823.08
	2.98	-1823
	2.99	-1819.69
	2.99	-1816.92
	3	-1815.22
	3	-1814.53
	3.01	-1813.04
	3.01	-1815.93
	3.02	-1815.24
	3.02	-1816.39
	3.03	-1816.93
	3.03	-1816.09
	3.04	-1821.54
	3.04	-1822.22
	3.05	-1822.64
	3.05	-1820.98
	3.06	-1819.08
	3.06	-1817.35
	3.06	-1815.94
	3.07	-1813.92
	3.07	-1813.23
	3.08	-1815.52
	3.08	-1819.25
	3.09	-1817.38
	3.09	-1815.43
	3.1	-1812.88
	3.1	-1818.55
	3.11	-1820.87
	3.11	-1819.09
	3.12	-1818.3
	3.12	-1817.21
	3.13	-1816.88
	3.13	-1815.73
	3.14	-1815.12
	3.14	-1815.8
	3.15	-1814.6
	3.15	-1813.01
	3.15	-1813.24
	3.16	-1818.76
	3.16	-1821.83
	3.17	-1824.14
	3.17	-1824.04
	3.18	-1821.41
	3.18	-1822.43
	3.19	-1823.06
	3.19	-1821.29
	3.2	-1820.97
	3.2	-1820.12
	3.21	-1822.95
	3.21	-1820.9
	3.22	-1822.85
	3.22	-1824.51
	3.23	-1821.93
	3.23	-1818.07
	3.23	-1822.38
	3.24	-1822.27
	3.24	-1820.74
	3.25	-1820.66
	3.25	-1824.39
	3.26	-1823.87
	3.26	-1822.7
	3.27	-1820.59
	3.27	-1820.27
	3.28	-1822.01
	3.28	-1819.4
	3.29	-1815.26
	3.29	-1815.78
	3.3	-1816.89
	3.3	-1815.19
	3.31	-1819.82
	3.31	-1819.57
	3.32	-1819.72
	3.32	-1821.91
	3.32	-1820.73
	3.33	-1818.01
	3.33	-1821.85
	3.34	-1823.56
	3.34	-1822.45
	3.35	-1821.57
	3.35	-1818.78
	3.36	-1817.6
	3.36	-1815.31
	3.37	-1815.09
	3.37	-1811.91
	3.38	-1811.42
	3.38	-1812.39
	3.39	-1812.61
	3.39	-1814.97
	3.4	-1815.59
	3.4	-1814.97
	3.4	-1816.13
	3.41	-1816.19
	3.41	-1814.83
	3.42	-1811.43
	3.42	-1812.8
	3.43	-1810.9
	3.43	-1809.48
	3.44	-1809.29
	3.44	-1810.08
	3.45	-1811.48
	3.45	-1809.88
	3.46	-1809.34
	3.46	-1813
	3.47	-1811.78
	3.47	-1811.4
	3.48	-1809.44
	3.48	-1807.31
	3.49	-1810.51
	3.49	-1814.73
	3.49	-1816.63
	3.5	-1816.53
	3.5	-1813.98
	3.51	-1814.03
	3.51	-1810.5
	3.52	-1808.67
	3.52	-1810.99
	3.53	-1817.83
	3.53	-1816.89
	3.54	-1814.77
	3.54	-1813.86
	3.55	-1811.66
	3.55	-1812.55
	3.56	-1813.71
	3.56	-1810.66
	3.57	-1817.14
	3.57	-1817.02
	3.57	-1815
	3.58	-1817.11
	3.58	-1813.74
	3.59	-1818.48
	3.59	-1818.08
	3.6	-1816.64
	3.6	-1817.89
	3.61	-1816.1
	3.61	-1812.7
	3.62	-1811.19
	3.62	-1812.26
	3.63	-1814.14
	3.63	-1812.45
	3.64	-1810.44
	3.64	-1807.51
	3.65	-1809.72
	3.65	-1809.95
	3.66	-1808.63
	3.66	-1805.01
	3.66	-1807.08
	3.67	-1808.65
	3.67	-1806.97
	3.68	-1807.28
	3.68	-1806.89
	3.69	-1811.31
	3.69	-1811.62
	3.7	-1809.61
	3.7	-1810.07
	3.71	-1808.16
	3.71	-1807.32
	3.72	-1806.34
	3.72	-1804.51
	3.73	-1805.88
	3.73	-1807.54
	3.74	-1811.03
	3.74	-1812.68
	3.74	-1809.57
	3.75	-1806.66
	3.75	-1806.7
	3.76	-1809.51
	3.76	-1812.23
	3.77	-1812.99
	3.77	-1809.14
	3.78	-1805.95
	3.78	-1807.51
	3.79	-1808.2
	3.79	-1809.8
	3.8	-1808.77
	3.8	-1808.66
	3.81	-1809.85
	3.81	-1808.5
	3.82	-1807.88
	3.82	-1809.56
	3.83	-1812.33
	3.83	-1810.21
	3.83	-1809.73
	3.84	-1810.76
	3.84	-1808.32
	3.85	-1805.77
	3.85	-1806.83
	3.86	-1807.99
	3.86	-1807.26
	3.87	-1810.37
	3.87	-1808.46
	3.88	-1808.12
	3.88	-1806.97
	3.89	-1807.95
	3.89	-1807.76
	3.9	-1805.56
	3.9	-1806.72
	3.91	-1805.1
	3.91	-1802.41
	3.91	-1803.39
	3.92	-1803.28
	3.92	-1801.19
	3.93	-1802.74
	3.93	-1801.55
	3.94	-1805.41
	3.94	-1807.19
	3.95	-1803.85
	3.95	-1804.33
	3.96	-1804.59
	3.96	-1803.29
	3.97	-1801.94
	3.97	-1807.85
	3.98	-1811.5
	3.98	-1810.13
	3.99	-1808.69
	3.99	-1809.68
	4	-1807.74
	4	-1807.36
	4	-1804.16
	4.01	-1803.67
	4.01	-1809.98
	4.02	-1812.58
	4.02	-1812.72
	4.03	-1811.52
	4.03	-1811.37
	4.04	-1806.85
	4.04	-1802.62
	4.05	-1804.41
	4.05	-1804.52
	4.06	-1807.47
	4.06	-1805.6
	4.07	-1804.38
	4.07	-1803.31
	4.08	-1802.68
	4.08	-1803.23
	4.08	-1804.73
	4.09	-1802.55
	4.09	-1800.52
	4.1	-1799.76
	4.1	-1802.26
	4.11	-1805.29
	4.11	-1810.4
	4.12	-1808.11
	4.12	-1803.2
	4.13	-1804.93
	4.13	-1803.82
	4.14	-1802.61
	4.14	-1800.24
	4.15	-1798.88
	4.15	-1797.5
	4.16	-1799.46
	4.16	-1804.38
	4.17	-1801.5
	4.17	-1802.01
	4.17	-1803.91
	4.18	-1803.77
	4.18	-1803.05
	4.19	-1800.15
	4.19	-1799.05
	4.2	-1797.2
	4.2	-1795.58
	4.21	-1795.76
	4.21	-1797.37
	4.22	-1802.93
	4.22	-1809.04
	4.23	-1808.08
	4.23	-1806.04
	4.24	-1804.13
	4.24	-1805.14
	4.25	-1805.56
	4.25	-1805.53
	4.25	-1803.13
	4.26	-1802.38
	4.26	-1801.91
	4.27	-1801.41
	4.27	-1799.31
	4.28	-1800.51
	4.28	-1802.05
	4.29	-1802.23
	4.29	-1798.6
	4.3	-1797.19
	4.3	-1796.91
	4.31	-1800.13
	4.31	-1801.14
	4.32	-1798.19
	4.32	-1797.43
	4.33	-1797.34
	4.33	-1803.28
	4.34	-1801.17
	4.34	-1802.4
	4.34	-1800.69
	4.35	-1800.8
	4.35	-1802.49
	4.36	-1800.44
	4.36	-1798.33
	4.37	-1798.46
	4.37	-1797.32
	4.38	-1796.8
	4.38	-1795.44
	4.39	-1797.16
	4.39	-1798
	4.4	-1801.76
	4.4	-1803.48
	4.41	-1804.07
	4.41	-1802.1
	4.42	-1801.27
	4.42	-1801.52
	4.42	-1799.65
	4.43	-1797.99
	4.43	-1798.38
	4.44	-1797.5
	4.44	-1795.77
	4.45	-1800.18
	4.45	-1801.8
	4.46	-1798.39
	4.46	-1797.09
	4.47	-1793.96
	4.47	-1791.22
	4.48	-1795.44
	4.48	-1802.32
	4.49	-1800.57
	4.49	-1799.67
	4.5	-1798
	4.5	-1793.63
	4.51	-1791.68
	4.51	-1795.01
	4.51	-1799.01
	4.52	-1799.75
	4.52	-1800.84
	4.53	-1803.66
	4.53	-1803.13
	4.54	-1799.5
	4.54	-1797.43
	4.55	-1796.18
	4.55	-1797.46
	4.56	-1795.83
	4.56	-1794.02
	4.57	-1793.1
	4.57	-1797.15
	4.58	-1797.07
	4.58	-1795.6
	4.59	-1796.06
	4.59	-1794.81
	4.59	-1793.83
	4.6	-1795.23
	4.6	-1794.25
	4.61	-1793.3
	4.61	-1792.27
	4.62	-1792.73
	4.62	-1794.19
	4.63	-1792.28
	4.63	-1793.36
	4.64	-1792.07
	4.64	-1790.41
	4.65	-1790.47
	4.65	-1791.17
	4.66	-1793.57
	4.66	-1798.82
	4.67	-1798.88
	4.67	-1796.21
	4.68	-1795.42
	4.68	-1795.4
	4.68	-1794.94
	4.69	-1794.4
	4.69	-1796.29
	4.7	-1795.73
	4.7	-1794.64
	4.71	-1795.08
	4.71	-1794.01
	4.72	-1795.29
	4.72	-1793.66
	4.73	-1793.32
	4.73	-1791.93
	4.74	-1791.78
	4.74	-1791.36
	4.75	-1789.37
	4.75	-1790.61
	4.76	-1793.17
	4.76	-1792.38
	4.76	-1788.54
	4.77	-1787.98
	4.77	-1795
	4.78	-1797.37
	4.78	-1794.89
	4.79	-1792.92
	4.79	-1792.73
	4.8	-1790.08
	4.8	-1788.92
	4.81	-1788.53
	4.81	-1788.57
	4.82	-1788.31
	4.82	-1788.18
	4.83	-1788.11
	4.83	-1788.01
	4.84	-1787.99
	4.84	-1788.11
	4.85	-1788.18
	4.85	-1788.01
	4.85	-1788.16
	4.86	-1788.04
	4.86	-1787.96
	4.87	-1788.05
	4.87	-1787.86
	4.88	-1787.69
	4.88	-1787.73
	4.89	-1787.46
	4.89	-1787.53
	4.9	-1787.52
	4.9	-1787.48
	4.91	-1787.48
	4.91	-1787.31
	4.92	-1792.51
	4.92	-1787.53
	4.93	-1787.16
	4.93	-1787.03
	4.93	-1786.98
	4.94	-1787.17
	4.94	-1787.12
	4.95	-1786.74
	4.95	-1786.72
	4.96	-1786.63
	4.96	-1786.68
	4.97	-1786.77
	4.97	-1786.82
	4.98	-1786.79
	4.98	-1788.91
	4.99	-1797.88
	4.99	-1796.12
	5	-1792.54
	5	-1786.64
	5.01	-1786.8
	5.01	-1786.87
	5.02	-1786.53
	5.02	-1786.22
	5.02	-1786.15
	5.03	-1785.9
	5.03	-1785.76
	5.04	-1785.7
	5.04	-1785.74
	5.05	-1785.78
	5.05	-1785.92
	5.06	-1785.83
	5.06	-1785.92
	5.07	-1785.98
	5.07	-1786.06
	5.08	-1786.05
	5.08	-1785.98
	5.09	-1785.87
	5.09	-1785.97
	5.1	-1785.85
	5.1	-1785.66
	5.1	-1785.45
	5.11	-1785.3
	5.11	-1785.33
	5.12	-1785.21
	5.12	-1785.3
	5.13	-1785.11
	5.13	-1784.89
	5.14	-1785.16
	5.14	-1785.19
	5.15	-1785.01
	5.15	-1785.75
	5.16	-1785.8
	5.16	-1785.73
	5.17	-1785.7
	5.17	-1793.05
	5.18	-1788.79
	5.18	-1784.91
	5.19	-1784.79
	5.19	-1784.74
	5.19	-1784.59
	5.2	-1784.48
	5.2	-1784.58
	5.21	-1784.02
	5.21	-1784.22
	5.22	-1784.33
	5.22	-1784.28
	5.23	-1784.26
	5.23	-1784.04
	5.24	-1783.76
	5.24	-1783.79
	5.25	-1783.72
	5.25	-1783.7
	5.26	-1783.43
	5.26	-1783.33
	5.27	-1783.39
	5.27	-1783.43
	5.27	-1783.34
	5.28	-1783.15
	5.28	-1782.79
	5.29	-1782.87
	5.29	-1782.54
	5.3	-1782.23
	5.3	-1782.19
	5.31	-1781.86
	5.31	-1781.83
	5.32	-1781.73
	5.32	-1781.76
	5.33	-1781.63
	5.33	-1781.72
	5.34	-1781.45
	5.34	-1781.3
	5.35	-1780.91
	5.35	-1780.91
	5.36	-1780.97
	5.36	-1780.73
	5.36	-1780.74
	5.37	-1780.68
	5.37	-1780.77
	5.38	-1780.7
	5.38	-1780.45
	5.39	-1780.31
	5.39	-1780.27
	5.4	-1780.2
	5.4	-1780.21
	5.41	-1780.1
	5.41	-1780.17
	5.42	-1780.46
	5.42	-1780.1
	5.43	-1779.89
	5.43	-1779.88
	5.44	-1779.88
	5.44	-1779.8
	5.44	-1779.81
	5.45	-1779.67
	5.45	-1779.67
	5.46	-1779.48
	5.46	-1779.19
	5.47	-1778.87
	5.47	-1778.79
	5.48	-1778.82
	5.48	-1778.6
	5.49	-1778.57
	5.49	-1778.56
	5.5	-1778.36
	5.5	-1778.22
	5.51	-1778.31
	5.51	-1778.13
	5.52	-1778.16
	5.52	-1778.16
	5.53	-1778.24
	5.53	-1777.9
	5.53	-1777.87
	5.54	-1777.76
	5.54	-1777.71
	5.55	-1777.72
	5.55	-1777.5
	5.56	-1777.32
	5.56	-1777.26
	5.57	-1776.98
	5.57	-1777.07
	5.58	-1777.02
	5.58	-1776.94
	5.59	-1777.04
	5.59	-1777.03
	5.6	-1777.01
	5.6	-1776.18
	5.61	-1776.34
	5.61	-1776.13
	5.61	-1776.11
	5.62	-1776.17
	5.62	-1776.19
	5.63	-1776.13
	5.63	-1776.03
	5.64	-1776.01
	5.64	-1775.84
	5.65	-1775.86
	5.65	-1775.76
	5.66	-1775.7
	5.66	-1775.65
	5.67	-1775.47
	5.67	-1775.39
	5.68	-1775.15
	5.68	-1775.04
	5.69	-1774.85
	5.69	-1774.84
	5.7	-1774.84
	5.7	-1774.85
	5.7	-1774.82
	5.71	-1774.69
	5.71	-1774.69
	5.72	-1774.54
	5.72	-1774.58
	5.73	-1774.68
	5.73	-1774.85
	5.74	-1774.94
	5.74	-1775.05
	5.75	-1774.28
	5.75	-1774
	5.76	-1773.71
	5.76	-1773.76
	5.77	-1773.62
	5.77	-1773.58
	5.78	-1773.7
	5.78	-1773.63
	5.78	-1773.34
	5.79	-1773.27
	5.79	-1773.13
	5.8	-1772.83
	5.8	-1772.94
	5.81	-1772.79
	5.81	-1773.28
	5.82	-1773.97
	5.82	-1773.1
	5.83	-1772.61
	5.83	-1772.55
	5.84	-1772.06
	5.84	-1771.92
	5.85	-1771.76
	5.85	-1771.58
	5.86	-1771.42
	5.86	-1771.44
	5.87	-1771.54
	5.87	-1771.61
	5.87	-1772.03
	5.88	-1772.05
	5.88	-1771.92
	5.89	-1771.43
	5.89	-1771.43
	5.9	-1771.5
	5.9	-1771.4
	5.91	-1771.42
	5.91	-1771.31
	5.92	-1771.24
	5.92	-1770.83
	5.93	-1770.63
	5.93	-1770.68
	5.94	-1770.64
	5.94	-1770.49
	5.95	-1770.43
	5.95	-1770.35
	5.95	-1770.15
	5.96	-1770.15
	5.96	-1770.15
	5.97	-1770.02
	5.97	-1769.57
	5.98	-1769.75
	5.98	-1769.36
	5.99	-1769.02
	5.99	-1769.19
	6	-1768.99
	6	-1768.87
	6.01	-1768.82
	6.01	-1768.81
	6.02	-1768.67
	6.02	-1769.03
	6.03	-1768.84
	6.03	-1768.65
	6.04	-1768.79
	6.04	-1768.63
	6.04	-1768.2
	6.05	-1768.34
	6.05	-1768.58
	6.06	-1776.01
	6.06	-1768.99
	6.07	-1768.31
	6.07	-1767.96
	6.08	-1767.7
	6.08	-1767.84
	6.09	-1767.55
	6.09	-1767.37
	6.1	-1767.64
	6.1	-1767.38
	6.11	-1767.35
	6.11	-1767.19
	6.12	-1767.16
	6.12	-1767.2
	6.12	-1767.19
	6.13	-1767.09
	6.13	-1767.27
	6.14	-1767.46
	6.14	-1767.21
	6.15	-1766.52
	6.15	-1766.63
	6.16	-1766.33
	6.16	-1766.31
	6.17	-1766.57
	6.17	-1766.35
	6.18	-1766.53
	6.18	-1766.62
	6.19	-1766.07
	6.19	-1766.12
	6.2	-1765.48
	6.2	-1765.39
	6.21	-1765.56
	6.21	-1765.49
	6.21	-1765.59
	6.22	-1765.41
	6.22	-1765.4
	6.23	-1765.51
	6.23	-1764.15
	6.24	-1763.39
	6.24	-1763.65
	6.25	-1763.78
	6.25	-1763.84
	6.26	-1763.86
	6.26	-1764.06
	6.27	-1763.87
	6.27	-1763.56
	6.28	-1763.49
	6.28	-1763.52
	6.29	-1763.28
	6.29	-1763.29
	6.29	-1763.32
	6.3	-1763.06
	6.3	-1762.71
	6.31	-1762.53
	6.31	-1762.46
	6.32	-1762.51
	6.32	-1762.61
	6.33	-1762.67
	6.33	-1762.42
	6.34	-1762.6
	6.34	-1762.08
	6.35	-1761.97
	6.35	-1761.98
	6.36	-1761.85
	6.36	-1761.75
	6.37	-1761.91
	6.37	-1762.68
	6.38	-1760.94
	6.38	-1761.08
	6.38	-1760.99
	6.39	-1761.01
	6.39	-1761.01
	6.4	-1760.98
	6.4	-1760.87
	6.41	-1760.96
	6.41	-1760.94
	6.42	-1760.88
	6.42	-1761.11
	6.43	-1760.98
	6.43	-1760.71
	6.44	-1760.79
	6.44	-1760.76
	6.45	-1760.42
	6.45	-1760.46
	6.46	-1760.37
	6.46	-1760.09
	6.46	-1760.16
	6.47	-1760.17
	6.47	-1760.09
	6.48	-1760.02
	6.48	-1759.42
	6.49	-1759.31
	6.49	-1759.41
	6.5	-1759.32
	6.5	-1759.08
	6.51	-1759.01
	6.51	-1758.94
	6.52	-1758.85
	6.52	-1758.78
	6.53	-1758.75
	6.53	-1758.74
	6.54	-1758.67
	6.54	-1758.69
	6.55	-1758.19
	6.55	-1757.97
	6.55	-1757.98
	6.56	-1757.76
	6.56	-1757.74
	6.57	-1757.82
	6.57	-1757.65
	6.58	-1757.54
	6.58	-1757.3
	6.59	-1757.27
	6.59	-1757.26
	6.6	-1757.33
	6.6	-1757.11
	6.61	-1757.16
	6.61	-1757.2
	6.62	-1757.14
	6.62	-1757.04
	6.63	-1756.93
	6.63	-1756.06
	6.63	-1756.04
	6.64	-1756.15
	6.64	-1756.04
	6.65	-1756.14
	6.65	-1756.43
	6.66	-1756.09
	6.66	-1755.77
	6.67	-1755.92
	6.67	-1755.87
	6.68	-1755.71
	6.68	-1755.56
	6.69	-1755.51
	6.69	-1755.37
	6.7	-1755.34
	6.7	-1755.38
	6.71	-1755.32
	6.71	-1755.36
	6.72	-1755.07
	6.72	-1754.96
	6.72	-1754.79
	6.73	-1754.82
	6.73	-1754.75
	6.74	-1754.58
	6.74	-1754.5
	6.75	-1754.62
	6.75	-1754.74
	6.76	-1753.45
	6.76	-1752.73
	6.77	-1752.69
	6.77	-1752.51
	6.78	-1752.34
	6.78	-1752.27
	6.79	-1752.29
	6.79	-1752.08
	6.8	-1752.09
	6.8	-1752.03
	6.8	-1751.92
	6.81	-1751.83
	6.81	-1751.66
	6.82	-1751.55
	6.82	-1751.56
	6.83	-1751.73
	6.83	-1751.15
	6.84	-1751.71
	6.84	-1752.26
	6.85	-1751.78
	6.85	-1750.81
	6.86	-1750.88
	6.86	-1750.86
	6.87	-1750.88
	6.87	-1750.92
	6.88	-1750.82
	6.88	-1750.75
	6.89	-1750.7
	6.89	-1750.56
	6.89	-1750.54
	6.9	-1750.56
	6.9	-1750.43
	6.91	-1750.4
	6.91	-1750.37
	6.92	-1750.23
	6.92	-1750.23
	6.93	-1750.27
	6.93	-1750.12
	6.94	-1750.05
	6.94	-1750.21
	6.95	-1750.12
	6.95	-1749.9
	6.96	-1750.01
	6.96	-1750.17
	6.97	-1749.9
	6.97	-1750
	6.97	-1749.8
	6.98	-1749.66
	6.98	-1749.6
	6.99	-1749.45
	6.99	-1749.31
	7	-1749.06
	7	-1749.04
	7.01	-1749.08
	7.01	-1749.03
	7.02	-1748.96
	7.02	-1748.64
	7.03	-1748.69
	7.03	-1748.69
	7.04	-1748.66
	7.04	-1748.7
	7.05	-1748.69
	7.05	-1748.59
	7.06	-1748.56
	7.06	-1748.6
	7.06	-1748.52
	7.07	-1748.45
	7.07	-1748.49
	7.08	-1748.64
	7.08	-1748.82
	7.09	-1748.77
	7.09	-1748.69
	7.1	-1748.62
	7.1	-1748.69
	7.11	-1748.6
	7.11	-1748.23
	7.12	-1747.97
	7.12	-1747.79
	7.13	-1747.71
	7.13	-1747.51
	7.14	-1747.41
	7.14	-1747.36
	7.14	-1747.48
	7.15	-1747.39
	7.15	-1747.21
	7.16	-1747.18
	7.16	-1747.02
	7.17	-1746.74
	7.17	-1746.88
	7.18	-1747.21
	7.18	-1746.45
	7.19	-1746.18
	7.19	-1746.32
	7.2	-1746.15
	7.2	-1746.23
	7.21	-1746.16
	7.21	-1746.21
	7.22	-1746.13
	7.22	-1746.08
	7.23	-1746.4
	7.23	-1746.11
	7.23	-1745.53
	7.24	-1745.62
	7.24	-1745.72
	7.25	-1745.57
	7.25	-1745.53
	7.26	-1745.46
	7.26	-1745.41
	7.27	-1745.43
	7.27	-1745.43
	7.28	-1745.5
	7.28	-1745.37
	7.29	-1745.27
	7.29	-1745.11
	7.3	-1744.82
	7.3	-1745.17
	7.31	-1744.68
	7.31	-1744.22
	7.31	-1744.32
	7.32	-1744.46
	7.32	-1744.43
	7.33	-1744.42
	7.33	-1744
	7.34	-1743.85
	7.34	-1743.93
	7.35	-1743.91
	7.35	-1743.76
	7.36	-1743.72
	7.36	-1743.71
	7.37	-1743.87
	7.37	-1743.93
	7.38	-1743.7
	7.38	-1743.52
	7.39	-1743.68
	7.39	-1743.56
	7.4	-1743.56
	7.4	-1743.47
	7.4	-1743.37
	7.41	-1743.19
	7.41	-1743.06
	7.42	-1743.14
	7.42	-1742.94
	7.43	-1742.94
	7.43	-1742.98
	7.44	-1742.87
	7.44	-1742.87
	7.45	-1742.97
	7.45	-1742.86
	7.46	-1742.54
	7.46	-1742.61
	7.47	-1742.54
	7.47	-1742.74
	7.48	-1742.84
	7.48	-1742.72
	7.48	-1742.57
	7.49	-1742.47
	7.49	-1742.47
	7.5	-1741.99
	7.5	-1742.07
	7.51	-1742.08
	7.51	-1741.24
	7.52	-1740.92
	7.52	-1741.25
	7.53	-1741.3
	7.53	-1741.02
	7.54	-1741.05
	7.54	-1741.09
	7.55	-1741.58
	7.55	-1741.63
	7.56	-1741.61
	7.56	-1741.66
	7.57	-1741.56
	7.57	-1741.68
	7.57	-1741.63
	7.58	-1741.38
	7.58	-1741.31
	7.59	-1741.45
	7.59	-1741.34
	7.6	-1740.96
	7.6	-1741.03
	7.61	-1740.89
	7.61	-1740.75
	7.62	-1740.58
	7.62	-1740.49
	7.63	-1740.45
	7.63	-1740.38
	7.64	-1740.21
	7.64	-1740.15
	7.65	-1740.16
	7.65	-1739.92
	7.65	-1739.76
	7.66	-1739.84
	7.66	-1739.99
	7.67	-1739.94
	7.67	-1739.88
	7.68	-1739.74
	7.68	-1739.5
	7.69	-1739.56
	7.69	-1739.53
	7.7	-1739.48
	7.7	-1739.38
	7.71	-1739.38
	7.71	-1739.24
	7.72	-1739.47
	7.72	-1739.28
	7.73	-1739.09
	7.73	-1738.64
	7.74	-1738.49
	7.74	-1738.46
	7.74	-1738.47
	7.75	-1738.32
	7.75	-1738.37
	7.76	-1738.4
	7.76	-1738.52
	7.77	-1738.51
	7.77	-1738.76
	7.78	-1739.04
	7.78	-1738.49
	7.79	-1738.22
	7.79	-1738.21
	7.8	-1738.31
	7.8	-1738.3
	7.81	-1738.01
	7.81	-1737.97
	7.82	-1737.63
	7.82	-1737.7
	7.82	-1737.69
	7.83	-1737.62
	7.83	-1737.45
	7.84	-1737.37
	7.84	-1737.46
	7.85	-1737.58
	7.85	-1737.39
	7.86	-1737.35
	7.86	-1737.4
	7.87	-1737.66
	7.87	-1737.4
	7.88	-1737.15
	7.88	-1737.17
	7.89	-1736.89
	7.89	-1736.93
	7.9	-1736.86
	7.9	-1736.97
	7.91	-1736.95
	7.91	-1736.62
	7.91	-1735.6
	7.92	-1735.65
	7.92	-1735.49
	7.93	-1735.55
	7.93	-1735.58
	7.94	-1735.4
	7.94	-1735.36
	7.95	-1735.59
	7.95	-1735.54
	7.96	-1735.66
	7.96	-1735.65
	7.97	-1735.48
	7.97	-1735.45
	7.98	-1735.28
	7.98	-1735.28
	7.99	-1734.9
	7.99	-1735.1
	7.99	-1735.13
	8	-1734.63
	8	-1734.77
	8.01	-1734.77
	8.01	-1734.71
	8.02	-1734.75
	8.02	-1734.68
	8.03	-1734.55
	8.03	-1734.69
	8.04	-1734.49
	8.04	-1734.62
	8.05	-1734.67
	8.05	-1734.57
	8.06	-1734.44
	8.06	-1734.2
	8.07	-1734.12
	8.07	-1734.28
	8.08	-1734.27
	8.08	-1734.55
	8.08	-1734.5
	8.09	-1734.61
	8.09	-1734.54
	8.1	-1734.36
	8.1	-1734.45
	8.11	-1734.43
	8.11	-1734.42
	8.12	-1734.54
	8.12	-1734.64
	8.13	-1734.71
	8.13	-1734.89
	8.14	-1734.29
	8.14	-1733.24
	8.15	-1733.14
	8.15	-1733.08
	8.16	-1733.04
	8.16	-1733.04
	8.16	-1732.82
	8.17	-1732.86
	8.17	-1732.88
	8.18	-1732.96
	8.18	-1732.93
	8.19	-1732.96
	8.19	-1732.93
	8.2	-1732.96
	8.2	-1732.87
	8.21	-1732.76
	8.21	-1732.74
	8.22	-1732.76
	8.22	-1732.72
	8.23	-1732.84
	8.23	-1732.64
	8.24	-1733.02
	8.24	-1733.27
	8.25	-1733.13
	8.25	-1733.23
	8.25	-1733.12
	8.26	-1733.31
	8.26	-1733.36
	8.27	-1733.28
	8.27	-1733.26
	8.28	-1733.29
	8.28	-1733.36
	8.29	-1733.25
	8.29	-1733.23
	8.3	-1733.08
	8.3	-1733.07
	8.31	-1733.27
	8.31	-1733.23
	8.32	-1733.05
	8.32	-1733.33
	8.33	-1733.4
	8.33	-1733.34
	8.33	-1733.03
	8.34	-1732.98
	8.34	-1732.96
	8.35	-1732.83
	8.35	-1732.95
	8.36	-1732.91
	8.36	-1732.83
	8.37	-1732.79
	8.37	-1732.62
	8.38	-1732.78
	8.38	-1732.54
	8.39	-1732.4
	8.39	-1732.66
	8.4	-1732.57
	8.4	-1732.42
	8.41	-1732.51
	8.41	-1732.68
	8.42	-1732.49
	8.42	-1732.33
	8.42	-1732.16
	8.43	-1731.99
	8.43	-1731.98
	8.44	-1732.06
	8.44	-1732.15
	8.45	-1732.24
	8.45	-1732.01
	8.46	-1731.76
	8.46	-1731.79
	8.47	-1731.78
	8.47	-1731.6
	8.48	-1731.53
	8.48	-1731.41
	8.49	-1731.37
	8.49	-1731.35
	8.5	-1731.35
	8.5	-1731.34
	8.5	-1731.36
	8.51	-1731.26
	8.51	-1731.23
	8.52	-1731.14
	8.52	-1731.14
	8.53	-1731.17
	8.53	-1731.08
	8.54	-1731.19
	8.54	-1731.27
	8.55	-1731.24
	8.55	-1731.16
	8.56	-1731.12
	8.56	-1731.07
	8.57	-1731.06
	8.57	-1731.16
	8.58	-1731.14
	8.58	-1731.09
	8.59	-1731.08
	8.59	-1730.94
	8.59	-1730.93
	8.6	-1730.98
	8.6	-1730.95
	8.61	-1730.85
	8.61	-1730.89
	8.62	-1730.89
	8.62	-1730.82
	8.63	-1730.94
	8.63	-1730.9
	8.64	-1730.83
	8.64	-1730.61
	8.65	-1730.63
	8.65	-1730.89
	8.66	-1730.95
	8.66	-1730.79
	8.67	-1730.61
	8.67	-1730.62
	8.67	-1730.63
	8.68	-1730.57
	8.68	-1730.32
	8.69	-1730.28
	8.69	-1730.46
	8.7	-1730.71
	8.7	-1728.97
	8.71	-1728.9
	8.71	-1728.83
	8.72	-1728.72
	8.72	-1728.79
	8.73	-1728.77
	8.73	-1728.52
	8.74	-1728.51
	8.74	-1728.56
	8.75	-1728.57
	8.75	-1728.38
	8.76	-1728.34
	8.76	-1728.24
	8.76	-1728.21
	8.77	-1728.22
	8.77	-1728.03
	8.78	-1728.05
	8.78	-1728.17
	8.79	-1727.96
	8.79	-1727.93
	8.8	-1727.96
	8.8	-1727.92
	8.81	-1727.92
	8.81	-1727.91
	8.82	-1727.72
	8.82	-1727.68
	8.83	-1727.72
	8.83	-1727.69
	8.84	-1727.76
	8.84	-1727.82
	8.84	-1727.68
	8.85	-1727.68
	8.85	-1727.65
	8.86	-1727.71
	8.86	-1727.5
	8.87	-1727.53
	8.87	-1727.72
	8.88	-1727.73
	8.88	-1727.83
	8.89	-1727.76
	8.89	-1727.64
	8.9	-1727.6
	8.9	-1727.6
	8.91	-1727.46
	8.91	-1727.42
	8.92	-1727.55
	8.92	-1727.46
	8.93	-1727.46
	8.93	-1727.48
	8.93	-1727.38
	8.94	-1727.27
	8.94	-1727.15
	8.95	-1726.91
	8.95	-1726.9
	8.96	-1726.71
	8.96	-1726.68
	8.97	-1726.83
	8.97	-1726.58
	8.98	-1726.62
	8.98	-1726.78
	8.99	-1726.71
	8.99	-1726.6
	9	-1726.63
	9	-1726.59
	9.01	-1726.65
	9.01	-1726.64
	9.01	-1726.5
	9.02	-1726.42
	9.02	-1726.64
	9.03	-1726.68
	9.03	-1726.31
	9.04	-1726.36
	9.04	-1726.28
	9.05	-1726.2
	9.05	-1726.19
	9.06	-1726.14
	9.06	-1726.07
	9.07	-1725.97
	9.07	-1726.1
	9.08	-1726.04
	9.08	-1726
	9.09	-1725.85
	9.09	-1725.89
	9.1	-1725.89
	9.1	-1725.87
	9.1	-1725.96
	9.11	-1725.78
	9.11	-1725.96
	9.12	-1725.89
	9.12	-1725.77
	9.13	-1725.8
	9.13	-1725.69
	9.14	-1725.53
	9.14	-1725.56
	9.15	-1725.52
	9.15	-1725.5
	9.16	-1725.39
	9.16	-1725.34
	9.17	-1725.22
	9.17	-1725.31
	9.18	-1725.23
	9.18	-1725.02
	9.18	-1725.19
	9.19	-1725.04
	9.19	-1724.95
	9.2	-1724.99
	9.2	-1724.77
	9.21	-1724.77
	9.21	-1724.85
	9.22	-1724.8
	9.22	-1724.78
	9.23	-1724.62
	9.23	-1724.76
	9.24	-1724.82
	9.24	-1724.75
	9.25	-1724.58
	9.25	-1724.44
	9.26	-1724.53
	9.26	-1724.29
	9.27	-1724.24
	9.27	-1724.27
	9.27	-1724.18
	9.28	-1724.09
	9.28	-1724.04
	9.29	-1724.09
	9.29	-1724.13
	9.3	-1723.86
	9.3	-1724.05
	9.31	-1724.03
	9.31	-1723.78
	9.32	-1723.85
	9.32	-1723.92
	9.33	-1723.78
	9.33	-1723.77
	9.34	-1723.91
	9.34	-1723.99
	9.35	-1724.01
	9.35	-1723.62
	9.35	-1723.58
	9.36	-1723.62
	9.36	-1723.54
	9.37	-1723.58
	9.37	-1723.69
	9.38	-1723.71
	9.38	-1723.69
	9.39	-1723.67
	9.39	-1723.65
	9.4	-1723.83
	9.4	-1723.6
	9.41	-1723.46
	9.41	-1723.02
	9.42	-1723.2
	9.42	-1723.24
	9.43	-1723.01
	9.43	-1723.08
	9.44	-1723.04
	9.44	-1722.97
[truncated: 19,177 more rows]

## Sheet: Fig. 2a-b
Fig. 2a-b	Raman shift (cm-1)	Intensity (-0.4V)	Intensity (-0.5V)	Intensity (-0.6V)	Intensity (-0.7V)	Intensity (-0.8V)	Intensity (-0.9V)	Raman shift (cm-1)	Intensity (-0.4V)	Intensity (-0.5V)	Intensity (-0.6V)	Intensity (-0.7V)	Intensity (-0.8V)	Intensity (-0.9V)
	1246.5	24961	29212	28604	27719	26969	27667	2799.35	19650	21359	20484	19813	19263	19370
	1247.55	24908	29426	28665	27639	27215	27812	2800.14	19493	21156	20496	19788	19323	19084
	1248.61	25186	29080	28754	27637	27198	27576	2800.93	19819	21497	20510	19783	19151	19205
	1249.66	25158	29174	28611	27774	27394	27749	2801.72	19943	21145	20472	19913	19421	19107
	1250.71	25087	29156	28697	27622	27397	27666	2802.51	20072	21236	20686	19933	19311	19379
	1251.77	25150	29481	28800	27748	27241	27852	2803.3	19733	21171	20584	19911	19395	19389
	1252.82	25093	29261	28770	27673	27175	27760	2804.09	19947	21315	20325	19702	19443	19335
	1253.87	25259	29411	28648	28096	27474	27759	2804.88	19950	21131	20410	19869	19451	19405
	1254.93	25210	29436	28802	27762	26951	27816	2805.67	19879	21391	20475	20107	19276	19345
	1255.98	25241	29222	28778	27656	27348	27667	2806.45	19761	21283	20456	20063	19394	19290
	1257.03	25128	29098	28863	28106	27486	27836	2807.24	19772	21457	20571	19964	19266	19264
	1258.08	25339	29122	29044	27973	27607	27430	2808.03	19769	21297	20562	19833	19463	19253
	1259.13	24832	28967	28852	28077	27626	27668	2808.82	19846	21328	20511	19892	19572	19360
	1260.19	24841	29196	28937	27952	27332	27829	2809.61	19614	21206	20531	19993	19381	19396
	1261.24	25212	29135	28881	27991	27701	27762	2810.4	19821	21161	20494	19887	19557	19434
	1262.29	24905	29252	28918	28046	27482	27652	2811.19	19830	21115	20459	19988	19207	19268
	1263.34	25276	29209	29328	27837	27718	27853	2811.97	19727	21445	20803	19879	19465	19370
	1264.39	24822	29139	29218	27834	27739	28116	2812.76	19916	21195	20573	19889	19390	19158
	1265.44	25126	29232	29309	28045	27692	28066	2813.55	19492	21525	20537	19892	19576	19359
	1266.49	25295	29116	29122	28237	27735	27988	2814.34	19870	21327	20663	19988	19621	19363
	1267.54	25337	29191	29088	28411	27642	27996	2815.12	19603	21387	20524	19955	19461	19516
	1268.59	25161	29384	29072	28164	27664	28179	2815.91	19723	21449	20648	19996	19532	19518
	1269.64	25117	29254	29045	28222	27724	28166	2816.7	19652	21143	20535	19991	19584	19429
	1270.69	25170	28852	29262	28289	27677	28048	2817.48	19852	21314	20662	19942	19707	19281
	1271.74	25239	29407	29055	28194	27674	28340	2818.27	19823	21490	20655	20056	19568	19196
	1272.79	25460	29433	29186	28039	27520	28101	2819.06	19841	21376	20466	20016	19430	19467
	1273.84	25225	29338	28966	28291	27577	28108	2819.84	19759	21472	20699	19822	19530	19433
	1274.89	25333	29244	28975	28191	27855	28029	2820.63	19802	21431	20668	20255	19814	19306
	1275.93	25440	29201	29104	27871	27512	28641	2821.42	19745	21407	20867	20099	19671	19442
	1276.98	25147	29292	28824	28368	27761	28504	2822.2	19815	21443	20682	20189	19532	19520
	1278.03	25297	29266	29046	28231	27767	27995	2822.99	19964	21515	20789	20063	19583	19493
	1279.08	25775	29373	29052	28487	27877	28433	2823.77	19858	21606	20831	20127	19527	19587
	1280.13	25529	29133	28905	28152	27605	28339	2824.56	19829	21510	20743	20142	19666	19570
	1281.17	25503	29383	29142	28119	27389	28393	2825.34	19850	21589	20977	19878	19618	19591
	1282.22	25726	29326	28976	28039	28185	28586	2826.13	19895	21563	20907	20329	19618	19859
	1283.27	25416	29522	29077	28073	27702	28331	2826.91	19901	21488	20879	20455	19781	19467
	1284.32	25540	29199	29072	28305	27765	28393	2827.7	19980	21568	20947	20379	20011	19783
	1285.36	25675	29392	29451	28071	27927	28296	2828.48	19788	21524	21186	20384	19888	19817
	1286.41	25512	29360	28856	28285	27781	28433	2829.27	19804	21600	21211	20332	19968	19876
	1287.45	25398	29500	29398	28456	28139	28290	2830.05	19859	21847	21292	20647	19966	20057
	1288.5	25556	29556	29327	28457	27983	28681	2830.84	19821	21921	21400	20593	20122	19796
	1289.55	25612	29741	29508	28574	27934	28435	2831.62	20017	21807	21275	20754	20169	19846
	1290.59	25642	29855	29532	28538	28097	28517	2832.41	20046	22122	21256	20829	20336	20159
	1291.64	25561	30050	29628	28802	28015	28771	2833.19	19930	22307	21361	21042	20404	20193
	1292.68	25646	30207	29912	28679	27916	28604	2833.97	20163	22437	21763	21004	20451	20475
	1293.73	25814	30218	29967	28695	28211	28423	2834.76	19850	22310	21519	21174	20545	20438
	1294.77	25709	30342	29705	28957	28224	28779	2835.54	20220	22519	21709	21321	20628	20626
	1295.82	25939	30595	29687	28698	28293	28783	2836.32	20210	22427	22201	21182	20888	20795
	1296.86	25970	30542	29864	28856	28361	28769	2837.11	20259	22838	22109	21405	20867	20983
	1297.91	25702	30161	29800	28894	28432	28625	2837.89	20191	22985	22275	21667	21099	21053
	1298.95	25576	30530	30117	28830	28448	28461	2838.67	20281	23025	22623	22032	21010	21092
	1299.99	25817	30316	30039	28554	28478	28534	2839.46	20404	23366	22756	22398	21757	21498
	1301.04	25882	30811	29927	29039	28277	28541	2840.24	20376	23383	22893	22206	21764	21635
	1302.08	25711	31015	29855	28876	28388	28521	2841.02	20366	23662	23123	22402	21981	21667
	1303.12	25995	31134	29842	29106	28317	28596	2841.8	20646	23910	23356	22649	22002	21918
	1304.17	26055	31236	29918	29104	28384	28701	2842.58	20594	24115	23509	22744	22068	22380
	1305.21	26292	31296	29928	28790	28078	28666	2843.37	20227	24176	23757	23107	22254	22388
	1306.25	25991	31123	29556	28789	28215	28224	2844.15	20603	24259	23843	23412	22751	22567
	1307.29	26069	30981	29805	28619	27894	28091	2844.93	20963	24458	24243	23596	22641	22795
	1308.34	26088	30896	29653	28408	28203	28153	2845.71	20861	24825	24087	23816	23078	23026
	1309.38	25789	31193	29499	28560	28075	28389	2846.49	20809	24898	24481	23824	23060	23222
	1310.42	26014	30808	29284	28328	27939	28284	2847.27	20993	25013	24522	23947	23250	23049
	1311.46	25759	30860	29329	28397	27628	28196	2848.05	20875	25203	24347	23999	23505	23336
	1312.5	25722	30766	29212	28139	27732	27911	2848.84	20978	25345	24543	24124	23312	23234
	1313.54	25763	30617	29042	28446	27775	28145	2849.62	20821	25344	24548	24086	23430	23407
	1314.59	25435	30501	29082	28142	27498	27916	2850.4	21003	25075	24669	24117	23436	23325
	1315.63	25416	30219	29340	28161	27593	27645	2851.18	21007	25318	24739	24027	23331	23368
	1316.67	25332	30534	29183	28134	27441	27924	2851.96	20712	25102	24693	24086	23194	23222
	1317.71	25644	30270	29003	27922	27648	27820	2852.74	20890	25001	24700	24151	23317	23151
	1318.75	25283	30081	29058	28003	27513	27830	2853.52	20829	25390	24486	23939	23200	23272
	1319.79	25435	30258	29154	28092	27629	27839	2854.3	20793	25008	24267	23787	23146	22956
	1320.83	25764	30020	29118	28223	27605	27930	2855.08	20857	24980	24684	23993	23102	23084
	1321.87	25777	30255	28996	27847	27668	27748	2855.86	20962	24764	24478	23716	23289	23075
	1322.91	25699	30153	29094	28177	27749	27931	2856.64	20866	24896	24310	23790	23073	22890
	1323.94	25665	30389	29232	28152	27891	27713	2857.42	20633	24980	24303	23734	22905	22916
	1324.98	25764	30072	29236	28332	27586	27530	2858.2	20709	24832	24210	23694	22883	22807
	1326.02	25610	30582	29229	28153	27831	27851	2858.97	20732	24910	24268	23651	22905	23148
	1327.06	25752	30667	29560	28217	27867	27714	2859.75	20932	24974	24337	23651	22975	22974
	1328.1	25840	31046	29368	28507	27507	27769	2860.53	20839	24666	24417	23519	23005	22575
	1329.14	26037	30672	29489	28571	27943	28003	2861.31	20670	25042	24115	23401	22996	22498
	1330.17	25811	30772	29622	28575	28061	27844	2862.09	20583	24585	24279	23653	22961	22788
	1331.21	26114	31028	29769	28974	28029	27742	2862.87	20741	24745	24101	23539	22895	22773
	1332.25	26241	31326	30519	28942	28241	28228	2863.65	20780	24961	24000	23584	23004	22691
	1333.29	26331	31673	30650	29211	28597	28008	2864.42	20728	24800	24221	23511	22933	22641
	1334.32	26749	32222	31120	29423	28340	28439	2865.2	20846	24781	24181	23686	22812	22697
	1335.36	26924	32696	31648	29910	29067	28611	2865.98	20592	24843	24334	23292	23074	22813
	1336.4	27097	33131	32386	30631	29346	28857	2866.76	20770	24807	24266	23381	23054	22701
	1337.43	27125	33329	32961	30720	29694	28667	2867.53	20770	24945	24247	23538	22934	22971
	1338.47	27548	33825	33220	31379	29941	28793	2868.31	20673	24909	24425	23665	22926	23024
	1339.51	27675	33759	32914	31131	29840	28663	2869.09	20769	24997	24357	23653	23098	22828
	1340.54	27387	33465	32645	30682	29263	28671	2869.86	20896	24980	24496	23576	23006	22799
	1341.58	27396	32697	32169	30122	29239	28625	2870.64	20732	24947	24429	23675	23191	22859
	1342.61	27315	31817	31733	29852	28736	28489	2871.42	20773	25027	24781	23982	23087	23184
	1343.65	26862	31438	30932	29405	28404	28517	2872.19	20856	25215	24713	23854	23178	22955
	1344.68	26611	30742	30171	28967	28220	28336	2872.97	20921	25078	24820	24023	23335	22914
	1345.72	26449	30665	30182	28676	27995	28180	2873.75	20745	24991	24731	24009	23293	23162
	1346.75	26311	30109	29814	28466	27888	27991	2874.52	21020	25265	24732	23713	23354	22790
	1347.79	26095	29786	29608	28529	27634	28383	2875.3	20737	25017	24462	23853	23185	22893
	1348.82	25604	29949	29588	28102	27599	28321	2876.07	20870	24985	24799	23761	23204	23090
	1349.85	25693	29947	29193	28441	27435	28067	2876.85	20775	24941	24794	23743	23171	22974
	1350.89	25761	29817	29304	28100	27277	28070	2877.63	20757	25117	24435	23966	23114	23026
	1351.92	25471	29737	28817	28220	27440	28042	2878.4	20881	25031	24642	23693	23087	22924
	1352.96	25604	29678	29165	28078	27186	28633	2879.18	20828	25103	24210	23819	23103	23083
	1353.99	25680	29428	29314	28232	27311	28175	2879.95	21033	24831	24463	23640	22911	22856
	1355.02	25605	29652	29348	28235	27734	27964	2880.73	20845	24878	24303	23592	22891	22892
	1356.05	25712	29794	29530	28029	27325	28084	2881.5	20741	24800	24206	23742	22964	23003
	1357.09	25598	29925	29211	28379	27517	28297	2882.28	20823	24547	23992	23594	22952	22809
	1358.12	25711	29644	29219	28313	27507	28093	2883.05	20775	24811	24109	23367	23026	22638
	1359.15	25591	29759	28998	28071	27386	28214	2883.82	20663	24553	24143	23486	22787	23069
	1360.18	25682	29882	29143	28448	27298	28122	2884.6	20808	24648	24117	23629	22783	22762
	1361.22	25455	29282	29270	28501	27664	28041	2885.37	20762	24703	24266	23446	22935	22885
	1362.25	25446	29458	29067	28191	27583	28249	2886.15	20742	24876	24229	23722	22726	22800
	1363.28	25625	29693	29019	28265	27923	28156	2886.92	20841	24596	24327	23746	22850	22837
	1364.31	25759	29683	28959	28295	27591	28167	2887.69	20730	24803	24183	23822	22994	22599
	1365.34	25803	29703	28777	28198	27302	27859	2888.47	20760	24955	24233	23517	23290	22881
	1366.37	25410	29474	28999	28167	27648	28041	2889.24	20791	24398	24474	23553	23129	22637
	1367.4	25467	29823	28906	28242	27506	28188	2890.01	20761	24780	24207	23537	22885	22844
	1368.43	25806	29697	28748	28003	27747	28156	2890.79	20773	24595	24298	23765	23046	22977
	1369.46	25509	29851	28937	28083	27443	28102	2891.56	20818	24714	24461	23836	23094	22990
	1370.49	25765	29728	29165	28135	27583	27789	2892.33	20912	24787	24305	23804	23152	23025
	1371.52	25536	29667	29006	27989	27416	27965	2893.1	20897	24961	24451	23903	22897	22942
	1372.55	25696	29505	29024	27925	27554	27837	2893.88	20902	24892	24562	23847	23216	23077
	1373.58	25462	29569	28660	28027	27607	27510	2894.65	20735	24853	24378	23817	23247	22922
	1374.61	25576	29290	28842	27966	27253	27808	2895.42	20951	24667	24400	23813	23181	22970
	1375.64	25880	29320	28671	27820	27341	27723	2896.19	20926	24850	24575	23961	23096	23193
	1376.67	25808	29341	28620	27959	27574	27524	2896.96	21021	25068	24291	24085	23233	23225
	1377.7	25605	29289	28317	27641	27119	27828	2897.74	21068	24830	24775	24219	23152	23010
	1378.72	25830	29349	28524	28040	27443	27893	2898.51	21180	25016	24562	24155	23408	23359
	1379.75	25905	29536	28577	27895	27284	27465	2899.28	20898	24924	24597	24117	23309	23017
	1380.78	26250	29125	28570	27506	27535	27609	2900.05	20962	24863	24702	23920	23499	23141
	1381.81	26063	29185	28652	27668	27081	27201	2900.82	20887	24865	24411	24088	23375	23215
	1382.84	25886	28903	28508	27421	27137	27549	2901.59	20947	25018	24637	24218	23381	23268
	1383.86	26286	29084	28515	27732	27258	27533	2902.36	20990	25085	24691	24266	23446	23463
	1384.89	26132	29184	28632	28052	27043	27718	2903.13	21003	25159	24470	24108	23220	23182
	1385.92	26081	29244	28495	27914	27200	27373	2903.9	20742	25062	24637	24153	23397	23332
	1386.94	25735	28971	28619	27901	27199	27734	2904.68	20978	25001	24673	24083	23221	23180
	1387.97	25965	28925	28281	28024	27111	27434	2905.44	21089	24837	24421	24198	23347	23194
	1389	25839	28949	28570	27529	27364	27530	2906.21	20959	25103	24809	24016	23418	23110
	1390.02	26227	29245	28578	27875	27241	27525	2906.98	20841	24898	24528	24025	23442	23172
	1391.05	25921	29056	28520	27592	27267	27442	2907.76	20997	24960	24473	24281	23239	23036
	1392.07	25974	29183	28498	27935	27271	27523	2908.52	20901	24787	24584	23916	23458	23185
	1393.1	26002	29099	28718	27857	27386	27775	2909.29	20938	24950	24573	23837	23174	22962
	1394.12	25766	29312	28678	27748	27196	27409	2910.06	20869	24690	24468	23736	23045	22871
	1395.15	26016	29074	28461	27903	27535	27450	2910.83	21082	24805	24326	24221	23064	23194
	1396.17	25608	29087	28784	27816	27441	27587	2911.6	20956	24610	24195	23917	23123	23104
	1397.2	25532	28832	28734	27743	27530	27678	2912.37	20800	24603	24432	23832	23145	22905
	1398.22	25798	29220	28847	27992	27803	27515	2913.14	20899	24763	24379	24027	23149	22993
	1399.25	25703	29192	28791	28014	27228	27651	2913.91	20850	24696	24323	24007	22885	22914
	1400.27	25976	29428	29019	27825	27630	27809	2914.68	20976	24634	24254	23732	23021	23027
	1401.3	25734	29062	28667	27854	27568	27724	2915.44	20786	24588	24230	23856	23063	22856
	1402.32	25633	29447	28719	28135	27562	27869	2916.21	20808	24782	24061	23878	23015	23085
	1403.34	25792	29582	28896	27979	27639	27453	2916.98	20722	24620	24242	23560	23007	22871
	1404.37	26189	29160	28926	28362	27748	27642	2917.75	20731	24764	24139	23451	22940	22745
	1405.39	25966	29533	29088	28027	27643	28137	2918.52	20754	24461	24281	23738	22986	22680
	1406.41	25826	29710	29190	28362	27585	27927	2919.28	20675	24556	24114	23851	22978	22853
	1407.44	25792	29265	28784	28282	27680	27990	2920.05	20725	24605	24001	23736	22881	22720
	1408.46	26159	29703	29114	28288	27670	27646	2920.82	20886	24576	24204	23642	22934	22661
	1409.48	26118	29847	29152	28426	27979	27767	2921.59	20902	24598	23968	23664	22794	22812
	1410.5	26153	29462	29330	28348	27554	28183	2922.35	20978	24531	23901	23380	22756	22575
	1411.52	26093	29613	29033	28385	27690	28033	2923.12	20689	24409	24186	23529	22509	22645
	1412.55	26081	29527	29232	28305	27681	27895	2923.89	20640	24438	23909	23358	22806	22645
	1413.57	26549	29954	29279	28482	27837	27945	2924.65	20688	24456	24033	23308	22740	22526
	1414.59	26403	29650	29305	28601	27781	28163	2925.42	20830	24453	24050	23435	22712	22515
	1415.61	26543	29546	29232	28563	27547	28220	2926.18	20684	24129	23935	23123	22477	22588
	1416.63	26648	29640	29578	28507	27761	28142	2926.95	20631	24301	23933	23362	22523	22397
	1417.65	26440	29825	29465	28386	27768	28117	2927.72	20744	24177	23872	23276	22627	22582
	1418.67	26538	29655	29331	28396	27826	28196	2928.48	20639	24303	23802	23345	22211	22268
	1419.69	26454	29908	29688	28382	27659	28179	2929.25	20709	23931	23654	23023	22551	22562
	1420.71	26739	29852	29607	28611	27838	28245	2930.01	20630	24224	23726	22993	22568	22326
	1421.73	26962	29579	29560	28754	27691	28040	2930.78	20735	24287	23653	23196	22489	22259
	1422.75	26744	29977	29553	28572	27468	27949	2931.54	20598	24021	23720	23003	22399	22186
	1423.77	26840	30057	29760	28896	27848	28247	2932.31	20530	24118	23647	22896	22348	22222
	1424.79	26707	30146	29843	28965	28121	28546	2933.07	20642	24062	23566	22845	22221	22204
	1425.81	26817	30352	29825	29134	27829	28454	2933.84	20524	23895	23256	22793	22306	22185
	1426.83	26728	30297	30000	29095	28239	28604	2934.6	20469	23878	23515	22756	22108	22094
	1427.85	26749	30472	30208	29052	28012	28681	2935.37	20462	24027	23406	22565	22146	22063
	1428.86	26728	30609	30367	29022	27872	28774	2936.13	20431	23789	23288	22632	22206	22081
	1429.88	26644	30707	30171	29351	28368	28880	2936.9	20347	23726	23282	22557	21775	21716
	1430.9	26765	30945	30235	29182	28280	28736	2937.66	20600	23535	23013	22474	21763	21780
	1431.92	26965	31299	30282	29457	28459	28872	2938.42	20423	23555	22828	22668	21830	21755
	1432.94	26830	31395	30347	29540	28390	28987	2939.19	20265	23171	22624	22351	21909	21475
	1433.95	26753	31889	30285	29354	28587	28939	2939.95	20192	22899	22826	21972	21322	21309
	1434.97	26917	31942	30203	29234	28631	28798	2940.72	20415	22976	22698	22179	21459	21314
	1435.99	26947	32179	30414	29439	28530	29004	2941.48	20018	22913	22328	21842	21326	21030
	1437	26815	32146	30353	29120	28725	28792	2942.24	20111	23070	22336	21633	21210	20858
	1438.02	27162	32151	30211	29276	28390	28893	2943.01	20217	22779	22132	21655	20914	20920
	1439.04	26945	31967	30209	29149	28680	28870	2943.77	20215	22651	22126	21645	20949	20801
	1440.05	26865	31903	30496	29227	28635	28949	2944.53	20039	22759	21827	21484	20859	20662
	1441.07	27099	31575	30356	29319	28374	28989	2945.29	19812	22251	21855	21306	20575	20646
	1442.09	26938	31419	30205	29023	28547	28898	2946.06	19909	22451	21643	21092	20670	20472
	1443.1	26899	31193	30038	29441	28346	28375	2946.82	20042	22196	21468	21201	20566	20503
	1444.12	26481	31540	30153	28972	28470	28802	2947.58	19920	22030	21551	21195	20512	20271
	1445.13	27281	31060	30290	29318	28511	29012	2948.34	19976	22141	21352	21113	20264	20387
	1446.15	26927	31079	30261	29407	28573	29060	2949.1	19891	21991	21481	20993	20366	20419
	1447.16	27110	31187	30184	29509	28698	28875	2949.87	20067	22027	21408	20746	20323	20151
	1448.18	27255	31488	30358	29637	28835	29149	2950.63	19829	21883	21293	20938	20128	20225
	1449.19	27293	31536	30410	29521	28768	29126	2951.39	19862	21829	21356	20928	20218	20091
	1450.21	27396	31421	30554	29782	28820	29380	2952.15	19943	21876	21297	20773	20013	20317
	1451.22	27469	31583	30509	29399	28974	29039	2952.91	19997	21801	21208	20777	20224	20012
	1452.23	27715	31546	30757	29938	28657	29244	2953.67	19776	21837	21166	20816	20078	19945
	1453.25	27205	31259	30329	29030	28835	28982	2954.43	19784	21903	21388	20813	20001	20081
	1454.26	27052	31147	29861	29396	28618	28713	2955.19	19965	21775	21370	20821	20195	19953
	1455.27	26870	30791	30120	29321	28435	28940	2955.96	19760	21692	21470	20689	20135	19960
	1456.29	26547	30622	29975	28908	28386	28821	2956.72	19833	21717	21316	20739	20148	19889
	1457.3	26379	30349	29874	28922	28271	28791	2957.48	19851	21751	21403	20696	20059	20058
	1458.31	26539	30623	29640	28931	27963	28464	2958.24	19908	21707	21160	20628	20036	19693
	1459.32	26132	30429	29742	29008	28074	28592	2959	19848	21850	21321	20544	19981	19917
	1460.34	26393	30297	29726	29190	27971	28462	2959.76	19859	21716	21087	20715	19936	19794
	1461.35	26326	30018	29365	28794	27795	28469	2960.52	19833	21766	21263	20700	19959	19818
	1462.36	26306	30050	29532	28671	27422	28385	2961.27	19792	21736	20997	20366	19961	19987
	1463.37	26309	30143	28934	28744	28045	28272	2962.03	19698	21621	21343	20543	19987	19986
	1464.38	26263	29886	29362	28478	27869	28023	2962.79	19810	21750	21122	20248	19913	19647
	1465.4	26274	29915	28914	28392	27775	28336	2963.55	19769	21583	21092	20515	19831	19731
	1466.41	25966	29705	29057	28618	27558	28168	2964.31	19799	21446	21095	20543	19783	19831
	1467.42	26011	29722	28758	28331	27802	27837	2965.07	19725	21350	21133	20422	19801	19756
	1468.43	26022	29400	28990	28386	27666	28141	2965.83	19559	21415	20852	20235	19615	19555
	1469.44	25940	29511	28599	28347	27398	27987	2966.59	19884	21392	20955	20486	19558	19723
	1470.45	25792	29293	28703	28086	27329	27896	2967.35	19663	21528	20908	20313	19714	19608
	1471.46	25788	29202	28560	28064	27476	27835	2968.1	19472	21334	20876	20260	19553	19489
	1472.47	25746	29194	28620	28182	27213	28056	2968.86	19706	21217	20585	20187	19452	19502
	1473.48	25934	29216	28488	27859	27327	28086	2969.62	19505	21201	20917	20018	19401	19365
	1474.49	25678	28997	28835	27969	27291	28038	2970.38	19545	21068	20568	19972	19484	19482
	1475.5	25825	29054	28618	27612	27272	28079	2971.14	19620	21091	20606	19990	19321	19283
	1476.51	25667	28883	28633	27814	27018	28304	2971.89	19537	21144	20758	20001	19444	19149
	1477.51	25816	29026	28515	27758	27402	28259	2972.65	19647	21196	20571	19992	19305	19257
	1478.52	25757	28795	28358	27643	27390	28085	2973.41	19556	21137	20559	19840	19291	19225
	1479.53	25682	29087	28530	27677	27319	28335	2974.17	19573	20938	20408	19840	19393	19233
	1480.54	25474	28751	28370	27700	27224	28194	2974.92	19714	21003	20407	19664	19435	19240
	1481.55	25769	29006	28585	27539	27140	28256	2975.68	19506	21035	20438	19743	19078	19167
	1482.56	25656	28767	28629	27470	27281	28031	2976.44	19525	20655	20428	19783	19031	18969
	1483.56	25774	28767	28566	27676	27382	28168	2977.19	19499	21022	20390	19737	19070	18955
	1484.57	25701	28745	28639	27514	27271	28127	2977.95	19547	21135	20387	19610	19087	19021
	1485.58	25676	28940	28772	27293	27337	28079	2978.71	19456	20887	20386	19715	19059	19056
	1486.59	25787	28582	28658	27708	27081	27867	2979.46	19521	20931	20220	19578	19086	18851
	1487.59	25916	28947	28798	27470	27209	28114	2980.22	19544	20531	20256	19673	18998	18952
	1488.6	25957	29102	28726	27328	27153	28171	2980.97	19458	20753	20268	19590	19110	19128
	1489.61	25653	28865	28724	27501	27027	27970	2981.73	19574	20723	20223	19620	19205	18939
	1490.61	25658	29108	28910	27441	27524	28137	2982.48	19508	20754	20262	19853	19219	19042
	1491.62	25951	29011	28724	27437	27231	27812	2983.24	19364	20813	20332	19747	19089	18938
	1492.62	25884	28974	28922	27608	27068	27797	2983.99	19434	20792	20306	19655	19041	18991
	1493.63	26015	29154	28824	27930	27301	28097	2984.75	19690	20830	20283	19411	19015	18989
	1494.63	25921	29035	28914	27775	27333	27770	2985.51	19381	20626	20237	19424	18916	18821
	1495.64	26020	29317	28607	27785	27473	28010	2986.26	19652	20474	19932	19529	18948	18951
	1496.64	26180	29356	28796	27781	27461	27972	2987.01	19395	20611	20157	19398	18891	18888
	1497.65	26218	29092	28747	27611	27238	27818	2987.77	19539	20519	20178	19466	18948	18637
	1498.65	26008	28971	28959	27646	27471	27568	2988.52	19359	20587	20201	19474	19007	18934
	1499.66	25901	29275	28753	27563	27381	27678	2989.28	19307	20581	19975	19412	18732	18828
	1500.66	26100	28948	29053	27757	27381	27744	2990.03	19432	20658	20042	19286	18950	18889
	1501.67	25801	28939	28998	27525	27396	27719	2990.79	19366	20746	20164	19195	18583	18823
	1502.67	26097	29172	29304	27715	27580	27711	2991.54	19250	20507	20152	19392	18775	18907
	1503.67	26057	29124	29243	27868	27648	27746	2992.29	19601	20700	20084	19287	18896	18727
	1504.68	26155	29128	29352	27575	27403	27761	2993.05	19231	20491	20173	19526	18779	18693
	1505.68	25906	29321	29429	27612	27343	27812	2993.8	19341	20493	19957	19350	18833	18744
	1506.69	26318	29392	29307	27596	27371	27824	2994.55	19287	20632	19770	19540	18936	18837
	1507.69	26370	29620	29421	27705	27539	27865	2995.31	19503	20588	20039	19345	18911	18682
	1508.69	26113	29621	29489	27745	27605	27606	2996.06	19338	20370	19979	19323	18746	18846
	1509.69	25984	29609	29460	27811	27665	27596	2996.81	19394	20373	20155	19398	18887	18640
	1510.69	26059	29628	29158	28200	27553	27824	2997.57	19463	20483	19898	19235	18751	18828
	1511.7	26022	29843	29280	27889	27686	27769	2998.32	19462	20480	19835	19486	18786	18667
	1512.7	26259	29917	29291	27807	27626	27558	2999.07	19615	20273	19907	19264	18707	18783
	1513.7	26389	29644	29166	28406	27625	27678	2999.82	19318	20527	19759	19301	18721	18598
	1514.7	26249	29654	29189	28228	27756	27922	3000.57	19447	20564	19779	19072	18636	18624
	1515.7	26463	29410	29077	28311	27956	27590
	1516.7	26349	29585	29507	28289	27611	27986
	1517.71	26164	29617	29586	28474	27882	27788
	1518.71	26244	29447	29272	28433	27886	27911
	1519.71	26558	29753	29987	28367	27844	27716
	1520.71	26604	29623	29893	28542	27694	27818
	1521.71	26575	29369	30221	28535	28069	28076
	1522.71	26829	29856	30293	28658	27795	28059
	1523.71	26728	30014	30502	28599	28063	28354
	1524.71	27201	30467	30739	28889	28163	28173
	1525.71	27200	30471	30827	29032	28014	28409
	1526.71	27656	30549	31102	28963	28296	28463
	1527.7	28296	31164	31231	29072	28234	28127
	1528.7	28082	30815	31377	28620	28078	28132
	1529.7	28211	31039	31591	28897	28148	28310
	1530.7	28345	30795	31493	29108	27877	28113
	1531.7	28119	30714	31840	28861	27706	28121
	1532.7	27864	30466	31805	28656	27799	28189
	1533.69	27897	30001	31633	28237	27694	27968
	1534.69	27463	30050	31576	28468	27316	28074
	1535.69	27404	30074	31499	28235	27742	27830
	1536.69	27423	29969	31322	28347	27314	27863
	1537.68	27497	29700	31392	27905	27284	27614
	1538.68	27578	29413	30928	28101	27480	27912
	1539.68	26976	29713	30836	27876	27502	27742
	1540.67	27327	29476	30589	27986	27394	27749
	1541.67	27203	29569	30465	27735	27522	27535
	1542.66	26914	29407	30122	27844	27449	27435
	1543.66	26766	29216	29803	27849	27391	27682
	1544.66	26921	29249	29784	27986	27273	27723
	1545.65	26783	29583	29635	27818	27555	27825
	1546.65	26736	29078	29369	27805	27299	27589
	1547.64	26838	28846	29259	27622	27412	27689
	1548.64	26623	29221	29207	27836	27264	27851
	1549.63	26711	29267	28946	27678	27329	27374
	1550.63	26460	28867	29002	27788	27211	27513
	1551.62	26581	29161	28518	27816	27345	27692
	1552.61	26244	29136	28502	27763	27117	27643
	1553.61	26647	28986	28489	27627	27144	27522
	1554.6	26452	28912	28638	27876	27026	27538
	1555.6	26471	28890	28367	27662	27194	27566
	1556.59	26414	28748	28605	27646	26999	27191
	1557.58	26393	28786	28494	27690	27114	27449
	1558.57	26319	28792	28538	27566	26806	27540
	1559.57	26399	28667	28321	27480	27055	27363
	1560.56	26199	28653	28510	27502	27127	27358
	1561.55	26251	28797	28289	27681	26853	27325
	1562.54	26087	28596	28496	27401	26905	27138
	1563.54	26003	28927	28273	27366	26951	27348
	1564.53	25864	28751	28444	27726	26833	27127
	1565.52	25848	28543	28168	27401	26984	27413
	1566.51	26068	28445	28209	27433	26914	27289
	1567.5	25541	28518	28136	27462	26888	27420
	1568.49	26025	28351	28066	27300	26739	27250
	1569.48	26099	28408	28116	27308	26895	27311
	1570.47	25871	28744	28427	27346	27068	27154
	1571.46	25955	28259	28056	27283	26863	27340
	1572.45	25733	28155	28238	27321	27097	27310
	1573.44	25640	28404	28217	26956	26991	26944
	1574.43	25725	28399	28087	27269	27107	27109
	1575.42	25600	28547	28161	27269	26640	27359
	1576.41	25429	28645	28085	27217	26854	27128
	1577.4	25729	28155	27779	27220	26853	27146
	1578.39	25782	28270	27930	26967	27043	27349
	1579.38	25775	28401	27909	27175	26844	27492
	1580.37	25652	28201	27994	27072	26924	27466
	1581.36	25594	28456	28090	27129	26849	27265
	1582.34	25360	28388	28086	27115	26896	27398
	1583.33	25674	28413	27851	26977	26876	27420
	1584.32	25449	28152	28023	26960	26783	27507
	1585.31	25499	28538	27548	27128	26613	27474
	1586.29	25518	28329	27909	27198	26832	27342
	1587.28	25438	28496	27920	27116	26620	27450
	1588.27	25396	28326	27696	27138	26891	27092
	1589.26	25789	28604	28083	27177	26841	27397
	1590.24	25493	28536	27869	27083	26796	27281
	1591.23	25739	28553	27829	27157	26431	26980
	1592.21	25546	28463	27813	27076	26662	27130
	1593.2	25432	28728	28290	27056	26703	27348
	1594.19	25500	28274	28216	27112	26845	27506
	1595.17	25427	28632	27877	27080	26755	27183
	1596.16	25464	28255	27875	27096	26813	27270
	1597.14	25642	28463	28100	26961	26914	27344
	1598.13	25407	28329	27855	26846	26936	27239
	1599.11	25638	28529	28041	27025	26846	27167
	1600.1	25648	28478	27927	27159	26685	27291
	1601.08	25466	28175	27894	26987	26604	27404

## Sheet: Fig. 2c
Fig. 2c	Raman shift (cm-1)	Intensity (-0.4V)	Intensity (-0.5V)	Intensity (-0.6V)	Intensity (-0.7V)	Intensity (-0.8V)	Intensity (-0.9V)
	1899.58	92612	190263	220655	142238	124967	59536
	1900.53	93067	190449	219909	141725	125509	59871
	1901.49	92743	191319	220216	142441	125683	60033
	1902.45	92600	190769	219810	142923	124976	59702
	1903.4	92320	189640	219431	142493	125428	59458
	1904.36	92732	189880	220070	142090	124411	59848
	1905.31	92561	190483	218596	141380	125190	59803
	1906.27	92887	189760	217978	142465	125142	59915
	1907.22	92645	190368	218396	141510	124063	59599
	1908.18	92426	190651	218590	141593	124804	60257
	1909.13	91913	189178	218681	142131	124296	59354
	1910.08	92341	189829	218687	140754	124486	59334
	1911.04	92687	189149	218652	141221	124974	59457
	1911.99	92236	189415	218783	141141	124439	59316
	1912.95	92339	188514	216879	140795	124410	59900
	1913.9	92523	188663	218098	141906	124690	59314
	1914.85	92644	188350	218158	141025	123685	59161
	1915.81	91859	188749	218478	141197	124491	59160
	1916.76	91995	188751	217345	139997	123667	59160
	1917.71	91875	188621	216916	140831	124322	59587
	1918.66	91552	188266	215631	140496	123757	59105
	1919.62	91512	188673	216145	140889	123863	59306
	1920.57	92046	187459	217075	140938	123328	59295
	1921.52	92117	188339	216150	139696	123045	59154
	1922.47	91617	187167	216892	139949	123479	59409
	1923.42	91694	188862	217659	139714	123869	59012
	1924.38	92043	187857	215113	139882	123401	59449
	1925.33	91476	187759	215621	139461	122581	58589
	1926.28	91831	187316	215337	139038	123099	58653
	1927.23	91816	187225	215864	139058	123362	59141
	1928.18	91742	187224	215782	139278	123019	59213
	1929.13	91742	187273	215554	139128	122610	59357
	1930.08	91572	186931	214818	139750	122739	59178
	1931.03	91505	186679	215276	139308	122989	59203
	1931.98	91799	186750	216240	139617	122434	58730
	1932.93	91466	186117	215549	138964	122467	58715
	1933.88	91208	185955	214927	138838	121879	58689
	1934.83	91523	186889	214733	138834	122790	59286
	1935.78	91256	185198	214620	138094	122714	58666
	1936.73	91078	186100	214808	139104	122561	58813
	1937.68	91274	185930	213810	138125	122797	59340
	1938.63	91474	186681	214846	138684	122301	59056
	1939.58	91142	185919	213902	138672	122525	58864
	1940.53	91514	186390	214035	138231	122461	58858
	1941.47	90711	185673	213750	138302	121803	58860
	1942.42	91300	186553	214050	138710	121744	58728
	1943.37	90946	185185	213333	137642	121999	58937
	1944.32	90853	186119	213863	138096	121932	58758
	1945.27	90987	185416	213088	137687	122190	58728
	1946.21	91107	185099	213319	138206	121916	58348
	1947.16	91107	185264	213356	138572	122089	58616
	1948.11	91186	185212	212103	137442	122413	58785
	1949.06	90663	184287	213247	137475	121818	58805
	1950	91286	185434	213080	138028	122075	58819
	1950.95	90709	185289	212877	137485	121260	58472
	1951.9	90713	185416	213325	137643	121449	58810
	1952.84	90654	184857	213573	137335	121506	58363
	1953.79	90739	183939	212650	137210	121037	58881
	1954.74	90951	184935	211823	136844	121318	58902
	1955.68	90477	185286	212203	136830	121365	58341
	1956.63	90541	185032	212688	137549	121362	58704
	1957.57	90335	184717	212534	137174	121872	58696
	1958.52	91121	185028	212484	136888	121528	58630
	1959.46	90534	184838	213240	137599	121011	58671
	1960.41	90762	185193	212545	137282	120893	58359
	1961.35	90575	185116	212245	137279	121634	58594
	1962.3	90959	184673	211413	137719	121373	58326
	1963.24	90859	185235	213077	136883	121048	58602
	1964.19	91222	184613	212714	136756	121452	58728
	1965.13	90882	185161	212310	136807	120974	58074
	1966.08	90981	185003	212969	136304	121580	58447
	1967.02	91264	184545	212053	136998	122178	58634
	1967.96	91302	184762	211686	136057	121711	58308
	1968.91	91336	183926	211128	137800	120968	58704
	1969.85	91228	184444	211230	137553	121212	58448
	1970.79	90942	183965	211363	136573	121302	58252
	1971.74	90647	184035	212095	136129	121212	58188
	1972.68	90242	184324	211303	135963	121855	58087
	1973.62	91174	183679	211608	137199	121021	58143
	1974.56	90578	184190	211003	135966	120952	58442
	1975.51	90571	184379	211520	136275	120383	58460
	1976.45	90766	183624	211425	136954	121518	58447
	1977.39	90831	183304	211274	136083	121089	58296
	1978.33	90862	184122	211758	136455	120924	58535
	1979.27	90722	184607	210766	135924	121268	58244
	1980.21	90824	184300	211530	136164	120914	57893
	1981.16	90526	185121	211286	136452	121573	58437
	1982.1	91187	184962	210928	136606	120406	58436
	1983.04	90737	183809	211143	136286	120922	58283
	1983.98	90843	183857	210314	135806	120861	58770
	1984.92	90797	184566	211743	135935	120919	58461
	1985.86	90679	183693	211218	135867	121414	58462
	1986.8	90574	184116	211448	135973	120826	58296
	1987.74	90633	183781	211307	135619	120647	58308
	1988.68	90824	184257	210580	135841	121000	58593
	1989.62	91500	184271	211362	136110	121098	58743
	1990.56	90631	184311	210180	136274	120968	58637
	1991.5	90950	183574	211375	135578	121335	57997
	1992.44	90831	184617	211172	135379	121053	58251
	1993.38	91030	183325	212600	136031	120988	58545
	1994.32	91273	184465	211487	135462	120953	59012
	1995.26	91324	183923	210914	135414	120462	58359
	1996.19	90979	183743	210708	135990	120495	58550
	1997.13	91578	184268	211292	134890	121294	58663
	1998.07	91022	183598	211296	135571	120653	58522
	1999.01	91334	184642	211800	135766	120910	58300
	1999.95	91050	183334	210934	136193	120223	58331
	2000.88	91284	184468	210976	135903	120703	58231
	2001.82	91320	183550	211472	135294	121295	58505
	2002.76	91497	184370	211467	135874	121350	58481
	2003.7	91241	184159	211716	135588	120928	58405
	2004.63	91242	183274	210762	135844	120731	58445
	2005.57	91617	184298	211353	135298	121236	58761
	2006.51	91609	184181	211393	135383	121110	58557
	2007.44	91076	184200	211538	135700	121382	58127
	2008.38	91343	184904	210318	135432	120968	58518
	2009.32	91064	184636	210588	134977	121140	58455
	2010.25	92019	184494	212491	136066	121017	58644
	2011.19	91221	184669	210537	134707	120500	58177
	2012.12	91409	184597	211781	135543	121097	57949
	2013.06	91821	184567	211093	134912	121091	58170
	2013.99	91776	184619	211399	136038	120726	58522
	2014.93	91445	184282	211164	135700	120434	58586
	2015.86	91521	184587	211179	135031	121006	58498
	2016.8	91049	184149	211071	135758	120866	58456
	2017.73	91619	183848	211222	135752	120477	58587
	2018.67	91831	185041	210616	135607	120792	58767
	2019.6	91503	184559	210831	135652	120231	58214
	2020.54	91534	184118	210682	135257	120982	58464
	2021.47	91974	184105	211151	135655	120479	58518
	2022.4	91883	184239	211187	135143	120996	58481
	2023.34	91761	184364	211191	134850	120544	58579
	2024.27	92717	184521	210826	135261	120786	58943
	2025.21	91797	185191	211414	134933	120454	58501
	2026.14	92080	184058	211477	134561	120466	58657
	2027.07	91980	184645	212317	134683	120371	58855
	2028	92605	183831	211282	134220	120533	59083
	2028.94	92471	184168	211800	134434	120450	58650
	2029.87	92613	184863	211066	135290	119864	58743
	2030.8	92647	184474	212272	134673	120295	58499
	2031.73	92551	184706	211739	134758	120317	58599
	2032.67	92794	185044	211622	134791	120432	58522
	2033.6	92949	185489	211355	134399	119938	58644
	2034.53	92856	185663	212734	134733	120131	58533
	2035.46	93148	185505	212140	134738	120425	58718
	2036.39	93688	185050	212565	134643	120681	58838
	2037.32	93405	186216	211998	134815	120511	58662
	2038.25	93735	185130	212491	134321	120230	58788
	2039.18	93896	184867	212217	135009	120531	58775
	2040.11	93766	185598	212821	134741	119726	58554
	2041.05	94030	185675	213205	133891	120464	58952
	2041.98	94519	186314	213729	135255	120725	59191
	2042.91	94436	186688	213271	134494	120269	58962
	2043.84	95133	186524	213404	134946	119860	58855
	2044.77	95139	186348	214565	135249	119706	59244
	2045.69	94861	187271	213734	133698	120284	59293
	2046.62	95440	188308	213497	134955	120432	58944
	2047.55	95810	187866	213914	134397	120472	59343
	2048.48	95904	188131	213905	135319	120220	59165
	2049.41	96369	188092	214401	134424	120464	59464
	2050.34	96189	188273	214679	134511	119800	59683
	2051.27	96829	189016	215388	134719	120000	59585
	2052.2	96355	188860	216187	135446	120476	60366
	2053.13	96499	189543	216269	134766	120504	60176
	2054.05	97368	190809	215352	134935	120842	59959
	2054.98	97835	189471	216207	135292	120332	59800
	2055.91	97112	190863	216492	135140	120494	60079
	2056.84	96789	190897	216920	134848	120261	60247
	2057.76	97846	191000	217945	134582	119908	60108
	2058.69	98169	191284	217467	134399	120535	60634
	2059.62	97963	192095	217106	135028	120135	60396
	2060.55	97781	192626	217962	134722	120044	60590
	2061.47	97963	193299	218762	134523	120840	60690
	2062.4	97886	193367	218681	134975	119749	60387
	2063.32	97511	193193	218098	135261	120124	60498
	2064.25	97983	194277	219314	134952	120722	60187
	2065.18	97513	193847	219130	135255	119617	60554
	2066.1	97712	193706	219046	134059	120364	60515
	2067.03	97665	194742	218809	134572	119819	60693
	2067.95	97471	194927	220183	134688	121115	60157
	2068.88	97704	195204	218982	134578	120049	60318
	2069.8	97095	195349	220587	134122	120815	60753
	2070.73	96872	195256	220092	134454	120101	60543
	2071.65	97452	195674	219705	135108	120541	60443
	2072.58	96608	195318	220214	135025	119682	60532
	2073.5	96342	195485	220687	134385	120759	60751
	2074.43	96590	195440	220253	134312	120434	60247
	2075.35	95784	195155	220047	134190	120874	60080
	2076.28	95956	194775	219899	133740	120009	60378
	2077.2	96199	194859	220042	134586	121078	60637
	2078.12	95652	194394	219717	133461	119417	60400
	2079.05	95501	194715	219330	133748	120086	60398
	2079.97	95191	195132	219529	134025	120190	60607
	2080.89	95095	194267	219073	133781	119807	60136
	2081.82	94742	193217	217411	133646	118966	60141
	2082.74	95018	194376	218999	134082	119834	60098
	2083.66	94533	193395	218159	133359	119273	59664
	2084.58	94765	193280	218091	133852	120131	59859
	2085.51	94635	192771	216697	133747	119733	60228
	2086.43	93843	191935	216703	133383	119071	59678
	2087.35	94168	193098	215973	133961	118849	59527
	2088.27	93374	191499	216372	133100	118831	59992
	2089.19	93273	191931	215850	132171	118355	59536
	2090.12	93102	192152	215553	132938	118887	60004
	2091.04	93029	191412	215418	133191	118506	59485
	2091.96	92311	190965	214078	132955	118051	59039
	2092.88	92117	190547	214183	133280	118427	59496
	2093.8	92095	189954	213071	132287	118281	59142
	2094.72	91860	188940	212555	131770	118131	59252
	2095.64	92275	189075	212027	132313	118033	59314
	2096.56	91284	189106	211555	131867	117860	58960
	2097.48	91353	188040	211452	132953	118232	59107
	2098.4	91461	187085	210216	132446	118477	58881
	2099.32	91091	186080	209489	131037	117789	58533
	2100.24	91037	186245	208790	132443	118394	58986
	2101.16	90664	184508	208032	131638	117393	58406
	2102.08	89913	184632	207934	131904	117744	58529
	2103	90501	183844	207758	131683	117823	58140
	2103.92	89767	182379	206809	131207	117625	58253
	2104.84	89979	182518	206038	131518	117753	57659
	2105.76	89810	182752	206077	131264	117045	57901
	2106.67	89599	182004	205274	130954	117336	58191
	2107.59	89419	182145	205490	131097	117149	58215
	2108.51	89428	181231	204860	130089	117609	57792
	2109.43	88816	179849	202924	130285	117276	57551
	2110.35	89048	180117	203869	130857	117007	57349
	2111.26	88519	179450	202987	130542	116990	57626
	2112.18	88957	180029	202939	130435	117206	57787
	2113.1	88855	178857	203757	130132	117163	57268
	2114.02	88894	178575	203024	130026	116876	57813
	2114.93	88373	179396	203004	130219	116948	57388
	2115.85	87995	178947	202406	130572	116391	57285
	2116.77	88258	178045	202491	130644	116900	57358
	2117.68	88797	178244	202001	129614	116334	57277
	2118.6	88476	176927	202396	130350	116732	56822
	2119.52	88208	177776	201855	130196	116821	57509
	2120.43	87957	177014	201148	129835	116803	56947
	2121.35	88408	177247	201391	128896	116769	56913
	2122.26	88641	176591	201818	129061	116292	56762
	2123.18	88125	176663	201372	129730	116395	57008
	2124.09	88549	177334	200929	129993	117390	57474
	2125.01	87753	176495	201637	129024	116047	57062
	2125.92	88012	176344	199921	129348	115891	57011
	2126.84	87978	176879	201466	128720	115794	57391
	2127.75	87662	176110	200886	128838	116525	56900
	2128.67	88141	176159	199982	129080	116228	57171
	2129.58	87780	176819	199864	128154	116669	56970
	2130.5	88083	175907	200591	128596	115666	56703
	2131.41	87447	175502	200374	129361	116150	56906
	2132.32	87367	175362	199368	129075	116135	56694
	2133.24	87734	175566	199587	128650	115468	56503
	2134.15	87375	174887	199042	128519	115851	56838
	2135.06	87569	175515	199513	128340	115654	56855
	2135.98	87579	175653	198441	128898	115988	56854
	2136.89	87462	175258	198919	129580	116027	56445
	2137.8	87856	174069	199160	127812	115367	56690
	2138.72	88397	175101	199176	128669	115794	56585
	2139.63	87442	175659	199312	127828	115386	56553
	2140.54	87542	175499	199153	128181	115276	56574
	2141.45	87148	175034	198827	128042	115085	56556
	2142.37	87627	174390	198744	128069	115329	56870
	2143.28	87034	174101	199512	128631	115061	56239
	2144.19	87283	173369	197728	128141	115211	56359
	2145.1	87322	174370	197741	127685	114881	56362
	2146.01	87479	174304	198719	128255	115423	56472
	2146.92	86846	174445	198145	128184	114723	56471
	2147.83	87121	173619	197068	127605	115051	56184
	2148.74	87247	174253	198097	127415	114092	55990
	2149.65	86804	174184	197258	127214	114661	56591
	2150.56	87260	174692	197911	127442	115098	56240
	2151.48	86974	173355	197980	127521	115123	56605
	2152.39	86853	172657	197591	128151	115056	56405
	2153.3	87222	173831	197741	127591	114477	56513
	2154.21	86837	173829	197017	127042	114690	56123
	2155.12	86645	173825	197645	127440	114216	56280
	2156.02	87830	173523	197300	127072	114006	56243
	2156.93	86678	172744	196469	127109	114616	56088
	2157.84	86678	172895	197900	127040	113799	56365
	2158.75	86794	172374	196559	127491	114627	56225
	2159.66	86756	172913	197209	126716	114427	56286
	2160.57	86334	172769	196774	126451	114149	56302
	2161.48	86565	172896	196513	126726	114003	55950
	2162.39	86681	172047	195510	126996	114771	56261
	2163.29	86850	172442	196675	127142	114769	56390
	2164.2	86686	172821	196675	126633	113799	55859
	2165.11	86507	172443	196038	126908	114206	56455
	2166.02	86130	172482	195822	126609	113868	56097
	2166.93	86729	172485	195787	126966	114128	55969
	2167.83	86408	171843	195652	126525	114332	56240
	2168.74	86476	172057	196261	126783	113951	56116
	2169.65	86563	171657	195883	126424	114372	56295
	2170.55	86285	171975	196299	126396	113843	56215
	2171.46	86667	171984	195351	126436	113783	56136
	2172.37	86383	172586	195837	126268	113495	56020
	2173.27	86264	171631	195821	126377	114012	56018
	2174.18	86401	171480	195483	126172	114224	56187
	2175.09	86957	171841	195979	127261	114333	56135
	2175.99	87119	171735	196034	126323	113573	56172
	2176.9	86394	171426	195253	126989	114031	55944
	2177.8	86159	171886	195418	126468	114077	55753
	2178.71	86539	171372	195433	126526	113687	56039
	2179.61	86031	171201	194364	126112	113980	55943
	2180.52	86220	171670	194897	126408	113578	56113
	2181.42	86449	170060	195475	126015	114151	56087
	2182.33	85951	171060	195415	126177	114079	56148
	2183.23	85789	170429	195269	125720	113182	55529
	2184.14	85768	170828	194565	125885	113812	56066
	2185.04	85812	171789	195235	126365	113426	56013
	2185.94	85844	171896	194657	125973	113773	56150
	2186.85	86220	170779	194527	126513	113825	55736
	2187.75	85852	170461	195239	126072	113534	55938
	2188.66	85666	170775	194371	125312	113756	55876
	2189.56	86271	170852	194190	125646	113201	55592
	2190.46	85984	170668	194263	125960	113356	55850
	2191.37	85654	170619	195081	125590	113615	55753
	2192.27	86223	170958	194417	126285	113694	55727
	2193.17	85809	170530	194569	125745	113162	55622
	2194.07	85906	170013	193885	125450	113010	55791
	2194.98	85550	169949	194519	125214	112918	55728
	2195.88	85875	170935	195301	125640	113367	56113
	2196.78	85974	170793	194178	125382	113641	55937
	2197.68	85597	170532	193304	124574	112942	55779
	2198.58	86076	170038	193295	124975	113297	55430
	2199.49	85839	170266	194071	125299	113167	55443
	2200.39	85627	170225	194375	124824	113194	55820
	2201.29	85632	170526	192691	124988	112761	55450
	2202.19	85702	169403	192996	124637	112759	55578
	2203.09	85845	170169	193302	125271	113079	55470
	2203.99	85362	169292	192863	125357	112816	56032
	2204.89	85444	169920	192429	124968	113623	55578
	2205.79	85759	169861	193093	125193	112731	55431
	2206.69	85742	169836	192639	125070	112772	55823
	2207.59	85763	168507	193389	124619	113302	55780
	2208.49	85131	169103	192118	124574	113112	55369
	2209.39	85407	169912	192810	124955	112235	55746
	2210.29	85373	169346	193275	124710	112720	55725
	2211.19	85814	169284	193053	125080	113275	55655
	2212.09	85140	168880	191836	124508	112468	55508
	2212.99	85249	169487	192400	124677	112714	55127
	2213.89	85495	169488	192037	124617	112498	55569
	2214.79	84767	168422	191608	123794	112794	55248
	2215.68	85365	168955	191998	123832	112840	55138
	2216.58	84616	168519	191902	122982	111793	55477
	2217.48	85451	168584	192081	124207	112091	55450
	2218.38	85515	167953	192111	124275	112537	55026
	2219.28	84573	168362	191737	123917	112685	55310
	2220.17	85294	168869	191140	123890	111931	55468
	2221.07	85185	168710	191266	124458	112371	55462
	2221.97	85078	168715	191092	124177	112035	55665
	2222.87	84924	167457	191643	124281	112077	55325
	2223.76	84335	167621	191704	123711	111833	55675
	2224.66	85150	168636	191713	123628	111633	55052
	2225.56	85187	167959	190644	123427	112451	55462
	2226.45	84939	168182	191108	123396	111515	55026
	2227.35	84953	167154	190862	123180	111952	54712
	2228.25	84777	168227	190349	124026	111331	55052
	2229.14	84784	167613	191267	124137	111620	55763
	2230.04	84871	166975	190079	123678	110961	55301
	2230.93	84773	167794	190788	122953	111089	55271
	2231.83	84248	167398	190204	123378	110894	55271
	2232.73	84583	167775	190564	122848	111601	55019
	2233.62	84399	167243	190340	123155	111048	55132
	2234.52	84676	168026	189864	122680	111136	54814
	2235.41	84655	167011	190324	123200	111668	55230
	2236.31	84528	166736	189827	123153	111172	54859
	2237.2	84481	165694	189768	122876	111311	55157
	2238.1	84457	166700	190000	123139	111578	55014
	2238.99	84414	167082	189652	123558	111382	54902
	2239.88	84128	166272	189221	122708	111442	54947
	2240.78	84656	166176	188969	123141	110765	55195
	2241.67	84414	166918	189788	122780	110812	54705
	2242.57	84524	166585	189512	122680	110561	55184
	2243.46	83947	166027	189666	121845	110468	54828
	2244.35	84028	165476	188406	121645	110730	54819
	2245.25	83901	166132	189034	123084	110710	54674
	2246.14	84388	166701	188785	122726	111324	54624
	2247.03	83713	166301	189097	122165	110273	55064
	2247.92	84112	165538	189168	122534	110471	54540
	2248.82	84180	166102	188445	121273	110943	54704
	2249.71	83932	165670	187513	122388	110583	54536
	2250.6	84029	165445	188066	121988	110087	54726
	2251.49	84203	165503	187770	121715	110161	54907
	2252.38	84206	165688	188502	121978	110264	54920
	2253.28	83931	165535	188112	122003	109832	54992
	2254.17	83282	165392	187197	121817	110584	54642
	2255.06	83743	165530	187852	122080	110651	54478
	2255.95	83982	165395	187677	122288	110297	54851
	2256.84	83484	165562	187959	121853	109958	54969
	2257.73	83780	165354	186962	121244	109678	54966
	2258.62	83932	164596	187503	121403	110072	54953
	2259.51	83505	165775	187398	121486	109510	54541
	2260.4	84137	164660	188398	122352	109900	54606
	2261.29	83564	164656	186759	121700	110105	54817
	2262.18	83096	164923	186932	121359	109405	54606
	2263.07	83377	164119	186379	120697	109931	54707
	2263.96	83865	164965	186129	120931	108921	54632
	2264.85	83744	164372	187956	121585	109658	54737
	2265.74	83142	164238	186971	121771	109726	54622
	2266.63	83842	163890	186353	120770	109784	54223
	2267.52	83738	164270	187413	121166	110041	54626
	2268.41	83669	165300	187147	120578	109554	54810
	2269.3	83527	163773	186611	121175	109723	54705
	2270.19	83479	164570	187113	121132	110125	54486
	2271.08	83469	162906	186405	120895	109647	54410
	2271.96	83592	164760	186378	120867	109241	54576
	2272.85	83762	164014	186505	121187	109713	54557
	2273.74	83315	164651	185944	121082	109576	54411
	2274.63	83543	164000	186021	120782	109435	54656
	2275.52	83374	163650	186642	120588	109647	54707
	2276.4	83451	163923	186532	120413	109433	54645
	2277.29	83460	163929	185946	120848	108964	54748
	2278.18	83742	164620	186570	121167	109603	54419
	2279.06	83444	164624	185627	120308	109268	54384
	2279.95	83507	164434	185800	121029	109469	54878
	2280.84	83560	164438	185645	120127	109549	54554
	2281.72	83544	163384	185286	121469	109185	54523
	2282.61	83182	163725	186139	120860	109301	54638
	2283.5	83068	164004	185788	120327	109671	54439
	2284.38	83369	164164	186266	120700	109800	54519
	2285.27	83309	163156	186290	121267	109301	54175
	2286.15	83435	163570	185828	120774	109007	54590
	2287.04	83486	164240	185144	120495	109043	54374
	2287.93	83512	163832	185976	120646	109225	54324
	2288.81	83262	163329	186222	120235	109152	54254
	2289.7	83346	164392	185793	120364	109593	54425
	2290.58	83624	163925	185283	120335	109262	54717
	2291.46	82824	163120	186266	120468	109573	54635
	2292.35	83305	163645	186011	121010	109082	54581
	2293.23	83182	164204	186513	121141	109080	54729
	2294.12	83332	163343	186183	120463	109160	54561
	2295	83394	163698	185496	120540	109272	54501
	2295.89	83435	164219	185931	119789	108843	54651
	2296.77	83461	163816	185541	120690	109214	54187
	2297.65	83825	163427	185477	120465	109376	54210
	2298.54	83249	163867	186071	120477	108992	54168
	2299.42	82953	163609	185708	120839	108766	54158
	2300.3	83538	163420	184958	120082	108912	54740
	2301.19	83417	163545	185749	120650	109023	54470
	2302.07	82974	163134	184250	119842	108833	54424
	2302.95	83608	163551	185107	120128	108871	54459
	2303.83	82915	163035	184468	120356	109399	54314
	2304.72	83428	163281	185769	120513	109062	54339
	2305.6	83064	163116	185790	120330	109178	54281
	2306.48	82963	162784	185292	120253	108176	54449
	2307.36	83076	163426	184771	120364	108826	54536
	2308.24	83203	162812	185709	119950	109183	54277
	2309.12	83036	163261	184612	120335	108474	54369
	2310.01	83550	163001	184828	119385	109020	54559
	2310.89	83254	163004	185806	119960	108595	54696
	2311.77	83336	163150	185137	120060	108516	54383
	2312.65	83250	163370	184736	119736	109267	54559
	2313.53	83199	162880	184762	120244	108472	54643
	2314.41	83025	163019	184427	119977	108900	54086
	2315.29	83006	163220	185691	119586	108857	54206
	2316.17	82809	162832	184809	119868	108249	54232
	2317.05	83288	162593	185511	120117	108805	54180
	2317.93	82837	162733	185891	120483	108941	54436
	2318.81	83042	163153	185193	119664	108969	54712
	2319.69	83178	162329	184452	119491	108782	54064
	2320.57	83268	162770	185986	119695	108278	54357
	2321.45	82568	163371	184013	119944	108630	54676
	2322.33	82576	162184	183982	119428	108223	54227
	2323.21	82958	162081	183677	120027	108578	54194
	2324.08	83239	163297	184400	120026	108577	54306
	2324.96	82611	162522	184257	119522	108220	54506
	2325.84	82415	162836	183594	119670	107953	54386
	2326.72	83218	162978	184449	119766	109090	54573
	2327.6	82891	162619	183950	119820	108181	54256
	2328.48	83224	162211	183466	120224	108864	54565
	2329.35	83033	162106	184573	119663	108301	54449
	2330.23	83257	162501	184471	119655	108724	54652
	2331.11	82957	161924	184298	120297	108376	53972
	2331.99	83251	162005	183699	119310	107985	54278
	2332.86	82767	161895	184351	119284	108029	53908
	2333.74	82777	161922	183391	119209	108237	54083
	2334.62	82494	161157	183634	119590	108290	54227
	2335.49	82792	160770	183809	118759	107812	54137
	2336.37	82538	161659	183523	119109	108238	54144
	2337.25	82432	161586	183282	118790	107808	54050
	2338.12	82321	162127	182698	119580	107407	54035
	2339	82685	161262	182574	119244	108112	54075
	2339.87	82140	161314	183081	118746	107519	54068
	2340.75	82398	161789	183546	118255	108163	54000
	2341.62	82136	161445	182472	119353	108218	53969
	2342.5	82225	161023	182536	118691	106882	53799
	2343.37	83044	159960	182210	118769	107453	53779
	2344.25	82455	160371	183635	119202	107725	53990
	2345.12	81995	160744	182335	118951	107200	53788
	2346	82281	160793	182407	118391	107488	53754
	2346.87	81931	160469	181988	118226	107855	53699
	2347.75	81801	160454	182403	118544	107737	53983
	2348.62	81753	160016	182347	118854	107191	53691
	2349.5	81920	159961	181367	118634	107440	53886
	2350.37	82347	160795	182630	118858	107128	53562
	2351.24	82097	159892	182002	118304	106822	53946
	2352.12	81961	160572	181608	118500	106320	53784
	2352.99	82193	160919	181601	118971	106970	54048
	2353.86	82046	160301	181984	118439	106825	53698
	2354.74	81969	160333	181361	117582	106627	53975
	2355.61	81907	160071	181244	117559	106368	53892
	2356.48	82227	159912	180882	118572	106276	53722
	2357.35	81498	159602	180479	117303	105850	53580
	2358.23	81533	158859	180892	117452	106400	53945
	2359.1	81883	159633	180919	117771	106158	53467
	2359.97	81750	159450	180922	116759	106558	53564
	2360.84	81827	159543	180610	117848	106350	53559
	2361.72	81737	159054	180308	117375	105903	53513
	2362.59	81979	159035	180511	117052	106334	53568
	2363.46	81588	158605	179894	117247	106172	53492
	2364.33	81604	158666	179787	117102	106333	53396
	2365.2	81794	158734	180182	117877	106476	54049
	2366.07	82041	158955	180142	116900	106099	53625
	2366.94	81846	158680	179780	117123	105974	53720
	2367.81	81968	158720	179668	117268	105568	53519
	2368.68	81420	158128	179411	117079	105888	53407
	2369.55	81173	159153	180392	116874	106307	53397
	2370.42	81603	157975	179955	117622	106093	53309
	2371.29	81358	157829	180110	117321	105868	53437
	2372.16	81086	158441	180438	117004	106037	53680
	2373.03	81264	158103	179915	116752	105447	53366
	2373.9	81395	158069	179307	116576	106031	53505
	2374.77	81041	158291	179755	117085	105812	53483
	2375.64	80949	158062	178923	116620	105515	52961
	2376.51	81398	158304	179190	116710	105880	53411
	2377.38	81331	157174	178589	116482	105396	53188
	2378.25	81317	157887	178532	116546	105365	53219
	2379.12	81005	157693	178102	116890	105502	53231
	2379.99	80982	157973	179081	117341	105175	53710
	2380.85	81454	158407	179443	116909	105471	53339
	2381.72	81083	158371	179217	117011	105389	53525
	2382.59	80546	156802	178538	116774	105402	53368
	2383.46	81223	157437	179184	116868	105889	53396
	2384.33	80999	156943	178635	116844	105365	53258
	2385.19	80770	156928	178461	116751	105158	53012
	2386.06	81342	157311	178520	116386	105520	53330
	2386.93	81304	157926	179016	116754	105066	53085
	2387.79	80957	156694	178569	115821	105349	53091
	2388.66	81007	157627	178489	116442	105852	53243
	2389.53	81016	157524	178539	116726	105032	53412
	2390.39	81168	156913	179192	116718	105548	53409
	2391.26	81000	156945	177948	116334	105321	53348
	2392.13	80774	156559	178124	115893	105105	53193
	2392.99	80806	157064	178555	115943	105185	53101
	2393.86	80623	157562	178206	116082	105374	53265
	2394.72	80665	157235	178456	115854	105265	53227
	2395.59	81060	157908	178718	116171	105809	53156
	2396.46	80884	157370	178452	116442	105186	53065
	2397.32	80935	156585	178063	116640	105823	53298
	2398.19	81119	157536	178725	116069	105640	53068
	2399.05	80988	157380	178506	116575	105395	53354
	2399.91	80459	156354	177035	116218	105054	52990
	2400.78	80962	157029	178139	116153	104852	53508
	2401.64	80848	157499	178033	116415	104475	52796
	2402.51	80854	157016	178583	116033	105235	53484
	2403.37	80987	156611	177633	116049	105129	53265
	2404.24	80918	156495	177495	116309	105312	53519
	2405.1	81205	157018	178791	116446	105497	53385
	2405.96	80883	155826	177889	115880	105038	53169
	2406.83	80991	157242	178122	116142	104874	53460
	2407.69	80678	157406	179055	116134	105517	53506
	2408.55	80727	157730	178243	115364	105236	53414
	2409.42	81033	157462	178187	116102	104856	53070
	2410.28	81173	157096	177522	116082	105304	53699
	2411.14	81215	157037	177958	117000	105656	53215
	2412	80822	157247	177579	116774	105058	53015
	2412.87	80903	156715	178587	115650	105203	53649
	2413.73	80538	156873	176641	115819	104863	53087
	2414.59	81635	156956	178449	116295	105712	53666
	2415.45	81032	156614	177884	115515	105001	53373
	2416.31	81030	157332	178186	116455	104969	53456
	2417.18	80560	156805	177987	115358	104724	52931
	2418.04	80971	157131	177304	116114	105109	53421
	2418.9	81053	156914	178301	116298	104898	53028
	2419.76	80805	156864	178482	116931	104135	53127
	2420.62	80820	156783	177711	116234	104970	52908
	2421.48	80641	157047	177662	115998	104727	53221
	2422.34	81218	157000	177782	116225	104752	53432
	2423.2	80870	156309	178883	116466	105213	53179
	2424.06	80597	156014	177118	115510	104758	53013
	2424.92	81257	157296	178342	116740	105186	53166
	2425.78	81078	156900	177394	115962	104950	53527
	2426.64	81195	157087	177964	116160	105731	53305
	2427.5	80820	156683	177549	116015	104946	53264
	2428.36	80893	156972	178129	116557	104687	53304
	2429.22	80775	157324	177802	116322	104875	53303
	2430.08	80526	156826	177635	116323	104932	53248
	2430.94	81168	156892	178258	115983	104654	53048
	2431.8	80836	156425	178268	116076	104647	53125
	2432.66	80737	157267	177752	116445	104805	53053
	2433.51	81047	156455	177544	116515	104895	52987
	2434.37	82740	158936	180256	117767	106490	55463
	2435.23	80842	156237	177295	116231	104567	53263
	2436.09	80976	156441	178109	116708	104624	53202
	2436.95	80630	156481	177968	115890	105243	53236
	2437.81	80603	157073	177769	116164	104409	53611
	2438.66	80744	156627	177530	115645	104906	53546
	2439.52	81224	156683	177320	115467	105208	53209
	2440.38	81043	156450	178077	116420	104771	53292
	2441.23	80612	156275	177604	116075	104576	53181
	2442.09	80630	155692	177210	115988	104552	52769
	2442.95	80524	156108	177121	115748	104913	53201
	2443.81	80898	156975	177288	115575	104685	53429
	2444.66	80798	156415	177276	115928	104051	53064
	2445.52	81060	156173	176183	115979	104509	53274
	2446.37	80402	156160	176270	115955	104597	53115
	2447.23	81004	156065	177624	116413	104085	53323
	2448.09	80265	155920	177167	115594	104262	53435
	2448.94	80763	154872	176433	116216	103759	53218
	2449.8	80740	155923	177500	115715	104457	53365
	2450.65	80327	155530	177705	115908	104219	53379
	2451.51	80543	155527	177346	115662	104451	53204
	2452.36	80168	154687	176455	115197	103648	53036
	2453.22	80243	155771	176598	115427	104149	52951
	2454.07	80683	155821	176609	116315	104336	53459
	2454.93	80382	155747	176281	115339	103853	52961
	2455.78	80750	155091	176155	115887	103551	53081
	2456.64	80547	154649	175981	116031	103717	53160
	2457.49	80269	155140	177018	115313	104049	53025
	2458.34	80546	155788	175823	114749	104026	52588
	2459.2	80235	154705	176288	115356	103435	53066
	2460.05	80085	154556	176069	115361	103662	52731
	2460.9	80867	155559	176008	115560	103670	52789
	2461.76	80308	155038	176072	114985	103724	52829
	2462.61	80110	155218	174872	115129	103584	52867
	2463.46	80171	155160	175135	114945	103742	52820
	2464.32	80218	155320	175924	115311	103557	52896
	2465.17	79925	153979	175662	115599	104000	53022
	2466.02	80255	153632	175808	114811	103065	52866
	2466.87	80192	154981	175598	114387	103489	52529
	2467.73	80345	154230	175859	114808	103380	52987
	2468.58	80269	154378	175378	115262	103345	52970
	2469.43	79862	153971	175257	114617	103115	52812
	2470.28	79496	154106	174150	114604	103114	52764
	2471.13	79572	154356	175118	114674	103685	52687
	2471.99	80093	154536	174570	114539	103660	52778
	2472.84	79792	153451	174998	114199	103129	52358
	2473.69	79875	152946	174483	114974	102789	52726
	2474.54	79622	153380	174388	113839	103344	52712
	2475.39	79310	153548	173769	114245	102800	52315
	2476.24	79646	152819	174302	114327	102909	52922
	2477.09	80044	153211	173309	114581	102954	52534
	2477.94	79528	152649	174636	114582	102891	52182
	2478.79	79597	153277	173460	113643	102479	52628
	2479.64	79430	152765	173687	114273	102830	52715
	2480.49	79299	152742	173977	113243	102689	52433
	2481.34	79542	152685	173223	114196	102419	52581
	2482.19	79313	153613	173312	113911	102310	52355
	2483.04	79486	152153	173368	113522	102739	52463
	2483.89	79288	153331	173657	112990	101873	52043
	2484.74	78931	152654	173237	113881	102258	52326
	2485.59	79403	152902	173368	113246	102409	52206
	2486.43	79504	152794	173288	113702	102164	52285
	2487.28	78992	152494	172278	114268	102050	52545
	2488.13	79160	152766	173344	113535	102321	52754
	2488.98	78883	152219	172711	113867	102180	52307
	2489.83	79578	152343	172548	113703	102120	52311
	2490.68	78910	152211	173120	113066	101955	52170
	2491.52	78927	152030	172725	113634	101722	52190
	2492.37	78918	151968	171891	114030	101583	52028
	2493.22	78498	152234	172755	113571	101844	52118
	2494.07	79574	152727	173505	113315	101691	52322
	2494.91	79370	152068	172494	113890	101848	52232
	2495.76	79221	151258	172547	112821	101695	52191
	2496.61	79145	151972	172427	113575	101934	52308
	2497.45	78480	151360	172144	113046	101641	52242
	2498.3	78971	151725	172454	113278	101550	52092
	2499.15	78766	151325	171969	113193	101142	52412
	2499.99	78973	150669	171908	112654	101574	51790
	2500.84	79282	150818	171760	112454	101015	52063
	2501.69	78869	151584	171725	112566	101420	52138
	2502.53	78408	151519	172497	113197	101564	52430
	2503.38	78880	150782	172037	112215	101245	52107
	2504.22	78413	150351	171965	112967	101055	52119
	2505.07	78579	151321	172256	113113	101362	51876
	2505.91	78671	151094	171708	113087	101429	51892
	2506.76	78357	150328	172062	113073	101288	52106
	2507.6	78610	150005	171102	112861	101135	52010
	2508.45	78584	150999	171285	112480	100675	51780
	2509.29	78886	151612	171119	112384	101676	52242
	2510.14	78873	150702	171472	113123	100841	51847
	2510.98	78565	150425	171428	112195	100763	52068
	2511.82	78282	150589	171990	112497	101092	51592
	2512.67	78345	150257	170582	111617	100688	51812
	2513.51	78583	150181	171257	112373	100983	51787
	2514.36	77857	150935	172070	112608	100335	52097
	2515.2	78754	150367	171244	112706	101109	51943
	2516.04	78263	150510	171678	113360	100995	51619
	2516.88	78698	150131	171113	112531	101322	52115
	2517.73	78585	150475	170646	112403	100557	51566
	2518.57	78654	150396	171652	111813	100936	51961
	2519.41	78341	150096	171730	112890	100931	52012
	2520.26	78188	150792	170860	112640	100657	52009
	2521.1	78345	150289	171144	112899	100882	52041
	2521.94	78430	150777	170993	113362	101476	52199
	2522.78	78387	150581	171318	112563	100671	51999
	2523.62	78575	150657	170887	112807	100673	52010
	2524.47	78044	150253	171392	112024	100868	51885
	2525.31	78852	150772	171642	113163	101225	52280
	2526.15	79086	150821	171705	112058	101162	51983
	2526.99	78854	149757	171474	112747	100045	51934
	2527.83	78194	149527	171538	112814	100862	51764
	2528.67	78489	150715	171102	111726	100776	52132
	2529.51	78086	151175	171114	113271	100682	51925
	2530.35	78747	150480	172225	112504	100473	52087
	2531.19	78185	151146	171098	113013	100960	52398
	2532.03	78488	150150	170275	112524	100781	51717
	2532.87	78575	150108	171220	112457	100514	51780
	2533.71	78722	150204	171397	112107	100736	51827
	2534.55	78432	149632	171451	112312	100488	51921
	2535.39	77923	149519	170875	113061	100137	51950
	2536.23	78871	149513	170634	112535	100766	51673
	2537.07	78356	150742	170207	112265	100939	51915
	2537.91	78585	150285	170846	112444	100407	51764
	2538.75	78279	150609	170894	112930	100606	51968
	2539.59	78133	150134	171427	112653	100608	51984
	2540.43	78451	150575	170590	113037	101131	51992
	2541.27	77776	149978	170483	112329	100567	51956
	2542.1	78334	149903	171090	112762	100977	51945
	2542.94	78639	149708	171213	113264	101237	52578
	2543.78	78645	150773	171568	111925	100909	52102
	2544.62	77752	149828	171390	112734	100561	51942
	2545.46	78007	150173	170537	112243	100579	51966
	2546.3	78423	149901	171215	112806	100726	52018
	2547.13	78510	150279	171627	112616	100671	52160
	2547.97	78184	149607	170852	112567	100559	52375
	2548.81	78767	149779	170652	113058	101072	52194
	2549.64	78513	150120	171133	112542	100401	52089
	2550.48	78226	150276	171150	112658	100681	51934
	2551.32	78188	150047	170301	112577	100265	52315
	2552.15	78269	149929	171619	113029	100692	52078
	2552.99	78835	149913	170890	112698	101128	52114
	2553.83	78632	149706	171022	112714	100826	51963
	2554.66	78287	149874	171043	112547	100658	52058
	2555.5	77910	149978	170926	112640	100739	51925
	2556.33	78001	149774	171260	112674	100394	52198
	2557.17	78262	149988	171273	113045	100318	52224
	2558.01	78138	148996	170395	112594	100759	51856
	2558.84	78718	150621	171917	112807	100930	52137
	2559.68	78185	149500	170932	111887	100008	51850
	2560.51	78038	149910	171202	112069	100694	52068
	2561.35	78221	149061	170743	111872	99852	51512
	2562.18	78245	150032	170284	112873	100603	52134
	2563.01	78499	150041	170429	112922	100956	51782
	2563.85	78509	149865	170593	113527	100331	52170
	2564.68	78461	149385	171115	112196	100343	51917
	2565.52	78584	149017	170179	112880	100404	52322
	2566.35	78252	148378	170652	112131	100437	51939
	2567.18	78788	149871	170821	112522	100920	51858
	2568.02	77973	149204	170400	112147	100316	52041
	2568.85	77983	149173	170230	112643	100146	51932
	2569.68	78409	148733	171753	112080	100197	51999
	2570.52	77984	149370	170738	111854	100254	51698
	2571.35	78243	149680	170816	112890	99987	51967
	2572.18	78195	148604	170690	112253	100141	51749
	2573.02	77930	149383	170465	112027	100116	51936
	2573.85	77966	148909	170552	112172	99954	51913
	2574.68	77871	148709	170088	112148	99475	51667
	2575.51	78075	149058	169820	111974	99974	51692
	2576.35	78372	148880	170320	112126	100210	51827
	2577.18	77958	149244	170628	112488	100274	51878
	2578.01	78023	148286	169795	111943	99933	51980
	2578.84	78356	148748	169650	111467	100485	51742
	2579.67	78216	148650	170670	112250	100422	51495
	2580.5	78027	148634	170202	112965	100098	52053
	2581.33	77728	148140	169516	111535	99640	51878
	2582.17	78169	148167	170394	112217	100048	51825
	2583	77922	148887	169629	112040	100439	52033
	2583.83	77652	148625	170119	112493	100054	52108
	2584.66	77793	147562	169749	111918	99331	51791
	2585.49	77520	147660	169976	112171	99925	51872
	2586.32	77659	148460	170256	111500	99178	51691
	2587.15	78060	147949	169659	111217	99595	51682
	2587.98	77647	147587	169168	112237	99740	51567
	2588.81	77207	147797	168834	112227	99368	51855
	2589.64	77687	147616	169357	111615	99282	51634
	2590.47	77681	147954	169584	111918	99402	51441
	2591.3	78041	147360	169853	111829	98904	51642
	2592.12	77660	147142	167985	112239	99398	51543
	2592.95	77375	148090	169733	110964	99325	51898
	2593.78	77132	147649	169502	112151	99463	51591
	2594.61	77983	147137	168802	111753	99129	51540
	2595.44	77502	146965	169232	111233	99164	51534
	2596.27	77231	147765	168827	110968	99319	51421
	2597.1	77161	146912	168854	111651	99495	51593
	2597.92	77363	146947	168742	111780	99105	51743
	2598.75	77288	147330	168716	111246	99187	51481
	2599.58	77309	146537	168380	111662	98959	51611
	2600.41	77516	146880	168784	111120	99520	51549
	2601.23	77845	147199	168224	110972	98884	51355
	2602.06	77200	146949	168260	111633	99005	51669
	2602.89	77196	146667	167917	111685	98922	51448
	2603.72	77168	146495	169243	110706	99016	51531
	2604.54	77064	146822	167974	111701	98940	51618
	2605.37	77448	146515	168223	110741	98849	51260
	2606.2	77640	146330	167504	110385	98424	51052
	2607.02	77205	146879	168049	111474	98863	51323
	2607.85	77255	146173	167868	110929	98534	51309
	2608.68	77073	146863	168170	111234	99112	51069
	2609.5	76886	145752	167687	111186	98672	51661
	2610.33	76851	145237	167765	111251	98422	51340
	2611.15	77121	145967	167205	110405	98628	51520
	2611.98	77173	146995	167885	110889	98544	51205
	2612.8	76770	146381	167421	110498	98427	51412
	2613.63	77068	145748	166823	110858	98150	51209
	2614.45	76664	146250	166897	110458	98425	51357
	2615.28	76696	145576	167328	110639	98307	51135
	2616.1	77095	145154	167588	110366	97697	50940
	2616.93	76882	145463	166668	110792	97772	51473
	2617.75	76949	146153	166893	111375	98227	51423
	2618.58	77278	146419	167198	110568	98165	51184
	2619.4	76442	145384	166913	110116	98027	51197
	2620.22	76711	144938	167087	110523	98389	51294
	2621.05	76874	145621	167526	110142	98040	51022
	2621.87	77125	145327	166976	110069	98175	51139
	2622.69	76855	145609	167309	110359	97462	51330
	2623.52	77021	144999	166666	110822	98266	51255
	2624.34	76643	145458	167712	109965	97575	50873
	2625.16	76904	145500	166809	110959	97898	51357
	2625.99	76791	144752	167076	110550	97922	51401
	2626.81	76591	145266	166605	110051	98072	51044
	2627.63	76490	144932	166502	110254	98089	51296
	2628.45	76836	144773	166418	110313	97716	50780
	2629.28	76542	145889	166905	110436	98075	50769
	2630.1	76486	144995	166833	110369	97681	51154
	2630.92	76264	145274	166685	109749	97793	50696
	2631.74	76827	144657	166430	109911	97740	50977
	2632.56	76008	145224	165689	110175	97965	50957
	2633.38	76359	145188	167367	110412	97710	51019
	2634.21	76434	144230	166825	110580	97222	51086
	2635.03	76821	144624	165600	110231	97614	50856
	2635.85	76443	144213	165895	109531	96894	50785
	2636.67	76239	144994	166031	109610	97537	50866
	2637.49	76357	144191	165674	109862	97647	51121
	2638.31	75929	144788	166190	109155	97285	51015
	2639.13	75814	143919	165555	109374	97708	50847
	2639.95	76095	144527	165591	109711	97050	50608
	2640.77	76118	143706	166514	109859	97494	50977
	2641.59	76180	144049	166279	110097	96939	51085
	2642.41	76177	143221	165402	109247	96967	50802
	2643.23	76095	143862	165535	109296	97050	50712
	2644.05	76345	144003	165778	109898	97263	50957
	2644.87	76247	143481	164727	109579	97156	50740
	2645.69	76061	143812	165119	109164	97028	50779
	2646.51	76008	143731	165557	109154	96682	50680
	2647.32	76514	143241	165525	109890	96257	50791
	2648.14	75942	143173	165324	109648	97222	50787
	2648.96	76130	143374	164899	109483	97505	50782
	2649.78	76179	144279	165321	109376	97011	50918
	2650.6	75875	143877	165434	110008	96988	51066
	2651.42	76079	143336	165284	109721	96915	50720
	2652.23	76177	143250	165555	108805	96751	50928
	2653.05	76707	143421	165567	110242	97099	51257
	2653.87	76118	143233	165841	109335	96821	50614
	2654.69	76369	143248	165189	109495	97346	50818
	2655.5	76260	143642	164782	110134	96677	50598
	2656.32	76160	143848	165448	109205	96679	50963
	2657.14	75580	143652	166044	109659	96904	50623
	2657.96	75956	143714	165997	109411	96903	50438
	2658.77	76176	144334	164761	109468	97145	50838
	2659.59	75481	143415	165082	109133	96929	51069
	2660.4	76052	143893	165173	110004	96612	50701
	2661.22	76157	143596	165171	109623	96609	50882
	2662.04	75910	142761	164712	109448	96793	51131
	2662.85	76085	143323	164889	109462	96706	50729
	2663.67	76188	143313	165367	109385	96628	50895
	2664.48	76274	143315	164762	110153	96236	50659
	2665.3	76031	144120	165540	109252	97049	51102
	2666.11	76651	143600	165658	109433	97027	50935
	2666.93	75788	142692	164929	109544	96527	51028
	2667.75	76234	143185	165358	108982	97049	50741
	2668.56	75702	142861	164966	109375	96848	51044
	2669.38	76245	143401	165254	109812	96717	50521
	2670.19	76311	143151	165638	109667	96380	50676
	2671	76137	143001	165658	109542	96544	50750
	2671.82	75817	143199	165098	108940	96498	50908
	2672.63	76205	143331	164635	109432	96119	50637
	2673.45	75784	142535	164776	110060	96225	50801
	2674.26	75550	142583	165187	109223	96697	50953
	2675.07	75373	142975	165380	109256	96518	50813
	2675.89	76338	142762	164934	109695	96893	51153
	2676.7	76176	142893	165063	109321	96812	50354
	2677.51	75974	142113	164462	108779	96004	50584
	2678.33	75940	142643	164395	109195	96668	50820
	2679.14	75804	142554	165157	109786	96442	50455
	2679.95	76002	143038	165100	109284	96370	50611
	2680.76	75994	143269	164053	109601	96441	50504
	2681.58	75233	142929	164304	108897	96473	50975
	2682.39	76688	142699	165189	109365	96110	50648
	2683.2	75467	142522	163827	109138	95816	50316
	2684.01	75667	142331	164741	109176	96220	50804
	2684.82	75869	142565	164426	108846	95942	50837
	2685.64	75724	142357	164679	108435	96149	50580
	2686.45	75450	142050	164556	108392	95376	50749
	2687.26	76075	142431	163970	108481	96671	50854
	2688.07	76421	142042	164466	109292	96230	50612
	2688.88	75550	142583	163961	108697	96214	50439
	2689.69	75809	141803	163439	108254	95632	50624
	2690.5	75622	141748	164371	108725	95429	50581
	2691.31	76106	141884	164985	108974	95520	50591
	2692.12	75695	142430	164238	108657	96429	50568
	2692.93	75546	141735	163837	108936	95854	50626
	2693.74	75244	141630	163637	108512	96067	50452
	2694.55	75662	142179	163284	108780	96329	50613
	2695.36	76034	141859	163619	109324	96004	50606
	2696.17	75916	141782	163559	108693	95797	50489
	2696.98	75805	141740	164196	108377	96276	50570
	2697.79	75262	141642	163573	108333	95687	50456
	2698.6	75709	141885	163664	108567	95462	50406
	2699.41	75919	141862	164312	109137	95827	50268
	2700.22	76076	141747	163330	109009	95470	50635
	2701.03	75529	141824	163236	109022	96256	50695
	2701.84	75467	141419	163832	108904	95478	50441
	2702.65	75008	141088	163986	108713	95875	50460
	2703.45	75477	141529	163564	108169	95166	50544
	2704.26	75975	141051	164141	108928	95863	50202
	2705.07	75816	142434	163922	108390	95666	50545
	2705.88	75477	141619	163688	108568	95917	50426
	2706.69	75558	141295	163905	108857	95328	50430
	2707.49	75445	140953	163125	108968	95609	50310
	2708.3	75815	140795	163827	109511	95550	50237
	2709.11	76134	141828	164426	109812	96720	51064
	2709.91	75594	141428	163383	108693	95796	50863
	2710.72	75394	141869	164119	108777	95137	50333
	2711.53	75444	141015	163343	109054	95661	50335
	2712.34	75590	141148	163600	108687	95454	50514
	2713.14	75797	141865	163236	109361	95457	50558
	2713.95	75003	140398	162984	108318	94602	50227
	2714.75	75565	141621	163543	108837	95899	50647
	2715.56	74934	141171	162892	109462	95697	50202
	2716.37	75729	141169	164584	108332	95426	50371
	2717.17	75411	141054	163323	109095	95345	50343
	2717.98	75503	141660	163518	109160	95037	50562
	2718.78	75695	140910	163332	108804	95098	50620
	2719.59	75679	140649	162569	108187	94998	50715
	2720.39	75607	139960	163311	109343	95462	50658
	2721.2	75362	141081	163553	109000	95933	50558
	2722	75247	140054	162857	108293	95250	50274
	2722.81	75484	140622	164178	107893	95534	50477
	2723.61	75369	140271	162059	108596	95410	50284
	2724.42	75294	140972	163164	108395	95399	50079
	2725.22	75029	140417	162697	107936	94799	50194
	2726.03	75245	139598	162761	108190	95114	50557
	2726.83	75208	140294	162797	108126	95560	50094
	2727.63	75458	140601	162706	108444	94819	50342
	2728.44	75010	139614	162615	107917	95211	50145
	2729.24	74977	140253	162392	107750	94856	50237
	2730.04	75051	140445	162649	107653	95269	50389
	2730.85	75383	140521	162500	107772	94898	50244
	2731.65	74838	139564	161643	106871	94857	50148
	2732.45	75102	139958	162522	107675	94922	50295
	2733.25	74794	139127	162095	108019	95241	50240
	2734.06	74721	139659	161568	107246	94936	49931
	2734.86	75080	139611	162147	108158	94544	50209
	2735.66	74650	139714	161130	107304	94447	49647
	2736.46	74856	139904	161430	107419	94535	50144
	2737.27	74616	139550	161923	107757	94730	50443
	2738.07	74546	139069	161394	106205	94499	49993
	2738.87	74843	139990	161603	107192	94878	50141
	2739.67	75300	139433	161570	106425	94622	50029
	2740.47	74636	139804	161761	106603	94427	49930
	2741.27	74621	139950	161522	106968	94531	50362
	2742.08	74993	140217	161265	106217	94405	50281
	2742.88	74459	139335	161713	106819	94351	50327
	2743.68	75129	139617	161467	107187	94534	50275
	2744.48	74924	138874	160535	106713	94176	50256
	2745.28	74967	139300	161432	106839	93920	50128
	2746.08	74760	138748	161428	107044	94629	49896
	2746.88	74933	138855	161979	106780	93844	49886
	2747.68	74622	138566	161512	106291	94542	50108
	2748.48	74528	138963	160586	106218	94544	49887
	2749.28	74956	139494	161049	106605	94225	50020
	2750.08	75044	138778	161050	105788	94248	50309
	2750.88	75008	138923	161091	106329	93925	50022
	2751.68	74892	137868	160576	106024	94181	49884
	2752.48	74837	138684	160684	106738	94450	50006
	2753.27	74708	138485	161126	105618	93884	49945
	2754.07	74292	138412	160435	105569	94128	50203
	2754.87	74691	138327	159914	105981	94058	49823
	2755.67	74624	138415	160756	105698	94015	49774
	2756.47	75189	138702	161128	106648	94433	50017
	2757.27	74685	138362	160575	105943	93847	50278
	2758.06	74468	138273	160564	106414	93958	50043
	2758.86	74390	139170	159905	106253	93839	49672
	2759.66	74632	138888	160931	106489	93851	49752
	2760.46	74659	138553	159832	105829	93766	49902
	2761.26	74800	139178	160536	106637	93457	50009
	2762.05	74547	137509	160567	105842	93715	50048
	2762.85	74622	138386	160766	105944	93593	49740
	2763.65	74733	138502	160326	106225	93177	50304
	2764.44	74836	138693	160684	106103	94028	49912
	2765.24	74509	138628	160445	105893	93726	49847
	2766.04	74108	138890	160093	106503	94104	49915
	2766.83	74571	138806	160720	105876	93483	49787
	2767.63	73942	138568	160451	105679	93452	50103
	2768.43	74509	137791	161149	105632	93613	49847
	2769.22	74167	138223	160436	106295	93732	49797
	2770.02	74409	138166	160374	106171	93723	50054
	2770.81	74295	138084	159598	105574	93031	49946
	2771.61	74773	138599	160576	106277	93819	50141
	2772.4	74426	138107	160521	105830	93624	50159
	2773.2	74163	138165	160109	105558	93766	50082
	2773.99	74416	138392	159631	106135	93502	50027
	2774.79	74745	137963	160457	105883	92960	49673
	2775.58	74110	137301	160580	106621	93207	50002
	2776.38	74633	137784	159851	105946	93108	50029
	2777.17	74281	138733	159534	106244	92952	49664
	2777.97	74264	137895	160349	105279	93250	50056
	2778.76	74929	138426	159428	106650	94030	49583
	2779.56	74172	137755	159979	106745	93454	49978
	2780.35	74476	137747	160028	105852	93454	49479
	2781.14	74499	137748	160517	106344	93696	49847
	2781.94	74233	138004	159566	106328	93222	49596
	2782.73	74419	137608	159684	106035	93801	49906
	2783.52	74752	138055	160232	106507	93289	49985
	2784.32	74395	138089	160512	105828	93339	49846
	2785.11	74086	137697	160122	105831	93444	49762
	2785.9	74276	138255	159747	106954	93003	49833
	2786.69	74600	137667	160101	105719	93148	49937
	2787.49	74153	137122	159919	106554	92786	49688
	2788.28	74212	138068	160442	105676	93446	49682
	2789.07	74897	137293	159658	106499	92744	49569
	2789.86	74123	136980	159575	106245	93386	49824
	2790.66	74093	137003	159446	106305	93570	49807
	2791.45	74374	137840	160588	105836	93183	49818
	2792.24	74206	137660	159877	105820	93015	49384
	2793.03	74421	137893	159638	106388	93187	49859
	2793.82	74118	137056	159081	105839	93127	49470
	2794.61	74251	137374	159935	106430	92752	49641
	2795.4	74545	138276	160715	106329	93374	50114
	2796.2	74144	137511	159720	106330	92595	49650
	2796.99	74398	137804	159616	106796	93389	49631
	2797.78	74510	137643	160000	106728	93405	49461
	2798.57	74434	137698	159692	107092	93251	49742
	2799.36	74791	137782	159649	107264	93156	49441
	2800.15	74170	137458	160030	106857	93056	49517
	2800.94	74343	137103	159612	106699	93230	49945
	2801.73	74366	137529	160975	107382	93434	50003
	2802.52	74838	137769	159999	108062	93301	50011
	2803.31	74050	137263	159759	107583	93054	49676
	2804.1	74320	137568	160212	106989	93439	49552
	2804.88	74422	137083	160366	107843	93476	49989
	2805.67	74685	137891	160688	107768	93669	50070
	2806.46	74557	137768	160844	109122	93550	50144
	2807.25	74857	138020	160521	108631	93494	49894
	2808.04	74627	137940	161199	108720	94475	49971
	2808.83	75134	137761	161222	108062	93001	50028
	2809.62	74892	138534	161215	108773	93673	49488
	2810.41	74758	138023	161456	109057	93642	50134
	2811.19	75125	137904	161369	108807	93388	49915
	2811.98	75039	138499	161692	110165	94552	50052
	2812.77	75412	138293	161760	109889	94194	49854
	2813.56	75477	139276	163060	110463	94068	50419
	2814.34	75203	138450	161779	111070	94435	50175
	2815.13	75095	138495	162979	111551	93511	50132
	2815.92	75837	138039	163373	112241	94211	49982
	2816.71	75676	139853	163121	113283	94640	50143
	2817.49	76067	139244	164580	113395	95181	50287
	2818.28	75564	140098	163933	113791	94563	50207
	2819.07	76679	139488	163986	114257	94333	50136
	2819.85	76254	140345	164754	113929	95429	50594
	2820.64	76044	139782	165553	115951	95095	50598
	2821.42	76410	139656	165643	115458	95047	50264
	2822.21	76476	141016	165980	116720	95298	50596
	2823	76343	140646	166277	116412	94894	50226
	2823.78	76246	140690	165744	116692	95418	50527
	2824.57	76712	140648	166605	116981	95766	50678
	2825.35	76761	141047	166363	117659	95919	50343
	2826.14	76901	140736	166779	118303	95887	50787
	2826.92	76903	140530	166763	118976	95581	50294
	2827.71	77078	141888	166640	119832	95767	50637
	2828.49	76969	140951	166338	119104	95963	50440
	2829.28	77280	141325	167244	120323	96151	50800
	2830.06	77276	141511	167771	121308	96725	50781
	2830.85	76919	142419	167876	121780	96272	50865
	2831.63	77061	141686	168470	122933	96446	50435
	2832.41	77556	142425	169174	122846	97012	50893
	2833.2	77824	142351	168661	123375	96984	50577
	2833.98	77986	143040	168785	124007	97510	50914
	2834.77	77336	143017	169567	124733	96715	50577
	2835.55	77603	143327	169855	125863	97442	51191
	2836.33	77670	143325	170800	126653	97829	50667
	2837.12	78073	143172	169945	126809	97671	50924
	2837.9	78122	143570	170392	127273	97535	50696
	2838.68	77969	143919	171114	126827	98238	50683
	2839.46	78126	144345	172048	128596	98720	51178
	2840.25	78110	144397	172515	128776	98685	50989
	2841.03	78236	144235	173027	128939	99266	51128
	2841.81	78587	144465	174228	129588	99359	51278
	2842.59	78374	144737	174458	129553	99613	51355
	2843.38	78853	145840	175039	130680	100234	51186
	2844.16	78615	145645	176208	130084	101004	51370
	2844.94	79307	145853	176166	131250	101080	51439
	2845.72	78970	146169	177666	131226	101538	51605
	2846.5	79576	146195	178947	132213	102097	51829
	2847.28	79555	146870	178960	133208	102557	51650
	2848.06	79786	147408	178633	132097	102870	51586
	2848.84	79629	147193	179947	132153	102800	51299
	2849.63	80071	146815	179131	132985	103123	51657
	2850.41	80030	147989	179445	133130	103182	51646
	2851.19	79721	147511	181048	134365	103228	51755
	2851.97	79606	147792	180074	132849	103274	51795
	2852.75	79684	147498	181267	132754	103403	51562
	2853.53	79290	147337	180482	132852	102885	51690
	2854.31	79654	147016	180221	131925	102890	51693
	2855.09	79971	147217	180237	132931	103040	51703
	2855.87	79584	146876	179430	132415	103559	51622
	2856.65	79738	147477	178928	132643	103047	51601
	2857.43	79384	147049	179051	131902	102262	51543
	2858.2	79944	147104	179738	131695	102853	51269
	2858.98	79822	146974	179233	131479	102280	51537
	2859.76	79476	146317	179161	131609	102287	51726
	2860.54	79071	146049	178640	131789	101741	51328
	2861.32	79088	145980	179102	130553	101792	51303
	2862.1	79476	146850	177873	130840	101789	51588
	2862.88	79262	145935	179149	130385	101962	51797
	2863.65	79394	146221	178505	131245	101404	51574
	2864.43	79245	146249	177840	130538	102071	51524
	2865.21	79400	145814	178103	130473	101329	51867
	2865.99	79264	145628	178517	130355	101120	51336
	2866.77	79148	146365	178449	129991	101493	51408
	2867.54	79355	146419	178698	130257	101315	51681
	2868.32	79655	146290	178654	130231	101415	51230
	2869.1	78882	145537	177763	129694	101454	51526
	2869.88	79552	145849	178643	129864	101508	51563
	2870.65	79072	146182	178713	129943	102134	51459
	2871.43	78852	146445	178556	130458	101657	51651
	2872.2	79493	146073	177572	130389	101988	51461
	2872.98	79315	145686	179009	129784	101556	51364
	2873.76	79509	145898	178336	130260	102008	51722
	2874.53	79212	146565	178674	130755	100987	51564
	2875.31	78339	146031	178491	129822	101617	51489
	2876.08	79253	145897	177648	129827	101355	51785
	2876.86	78821	145614	177864	129456	101229	51215
	2877.64	79167	145340	176792	129815	101361	51217
	2878.41	79039	145682	178333	129950	100724	51298
	2879.19	79034	145822	177937	129950	101200	51349
	2879.96	78952	145160	176957	129701	101387	51437
	2880.74	79183	145973	177908	129831	101090	51688
	2881.51	79075	145800	178371	129587	101473	51369
	2882.29	78712	145332	177929	128676	101094	51483
	2883.06	79277	145104	178428	129179	100958	51491
	2883.84	78765	145238	177919	129939	100858	51372
	2884.61	78990	144991	176762	129660	101518	51263
	2885.38	78565	145509	178243	128961	100988	51283
	2886.16	79497	145766	178419	129720	101444	51391
	2886.93	79263	145675	178254	129403	101310	51206
	2887.7	79034	144849	178206	129811	101300	51360
	2888.48	78697	145178	178547	129490	101137	51340
	2889.25	79018	145665	176817	128766	101037	51116
	2890.02	78854	145135	178443	129172	101402	51553
	2890.8	78976	145835	178295	129039	101561	51277
	2891.57	78928	144936	177644	129559	100741	51320
	2892.34	79017	145359	177625	129864	100834	51503
	2893.12	79151	145318	178238	129315	101312	51322
	2893.89	78851	145951	178077	129334	101023	51520
	2894.66	78828	145359	177931	129234	100672	51431
	2895.43	79011	145471	178453	129338	100789	51073
	2896.2	79246	145858	178159	129341	101375	51661
	2896.98	78748	145227	178974	128979	101234	51238
	2897.75	79178	144496	177680	128793	100599	51265
	2898.52	78996	145000	177627	129770	101351	51470
	2899.29	79515	146398	178621	129983	101488	51606
	2900.06	79221	145101	177912	128967	101214	51481
	2900.83	78809	145349	178462	128777	101617	51628
	2901.6	78757	144834	178333	128742	101205	51395
	2902.37	79118	145622	178170	129153	101243	51865
	2903.14	78757	144312	177875	129137	101007	51439
	2903.92	79212	145294	178218	128781	101471	51611
	2904.69	78950	144818	178475	128813	100890	51452
	2905.46	78854	144274	177826	128059	100821	51418
	2906.23	78807	144605	178481	128382	100427	51447
	2907	78535	144542	178245	127529	100886	50955
	2907.77	78246	144504	177652	128927	100808	50890
	2908.53	78736	144709	177097	127895	100727	51281
	2909.3	78245	144313	177713	127328	100483	51042
	2910.07	77913	144162	176943	127384	99890	51169
	2910.84	78253	144330	176835	127713	99811	50885
	2911.61	77509	143902	175857	126680	100364	51051
	2912.38	78128	142313	175791	126282	99853	50998
	2913.15	77661	143170	175561	125825	99553	50812
	2913.92	78029	143105	175429	126328	99641	50932
	2914.69	77918	142915	175952	126141	99363	51056
	2915.46	77654	143004	175088	125905	100344	51120
	2916.22	77597	142978	175293	125789	99575	50703
	2916.99	77881	143096	174895	124836	99322	50967
	2917.76	77422	143000	174614	125076	99117	51025
	2918.53	77317	141720	174572	124940	99691	50910
	2919.29	77205	142911	174475	124829	99307	50981
	2920.06	77196	142136	173478	123864	98994	50853
	2920.83	76932	141381	173880	123700	98778	50584
	2921.6	77061	141008	173530	123743	99274	50501
	2922.36	77374	142193	174046	124409	98932	50806
	2923.13	76912	142214	172947	122695	98686	50480
	2923.9	77069	141042	173167	122755	98642	50131
	2924.66	76630	140780	171871	122784	98544	50439
	2925.43	76667	141394	172554	122538	97753	50615
	2926.2	76420	140795	171644	121687	98328	50244
	2926.96	76597	140793	171745	121674	97913	50360
	2927.73	76853	141079	171597	121016	97972	50195
	2928.49	76249	140959	170702	121157	97885	49715
	2929.26	76376	140157	171579	120320	97561	50257
	2930.03	76142	139933	171102	120482	97502	49985
	2930.79	76323	140156	170799	119527	97422	50347
	2931.56	76059	140104	170041	120134	97060	50002
	2932.32	75902	139472	170474	119158	96704	50035
	2933.09	75737	139277	169460	118821	97383	49874
	2933.85	76131	138588	168960	118784	96549	50319
	2934.62	75729	139001	168268	117539	96393	50395
	2935.38	75639	138034	167804	117386	96294	49655
	2936.14	75635	139139	167645	117149	95965	49775
	2936.91	75256	138052	167667	115311	96132	49831
	2937.67	75168	137736	166732	115895	95739	49388
	2938.44	74427	137703	166264	115301	95231	50031
	2939.2	75374	137496	165524	114908	95485	49641
	2939.96	74584	136775	165989	114090	95068	49578
	2940.73	74535	137194	164747	113641	94634	49492
	2941.49	74508	136243	164207	112644	94478	49268
	2942.25	74083	136144	163832	112677	93722	48941
	2943.02	74930	135662	163174	111832	94086	49386
	2943.78	74064	136013	162828	112104	93041	49371
	2944.54	74318	135283	162958	111226	93087	49354
	2945.31	74178	134735	161726	110378	93166	49289
	2946.07	73250	134239	160840	109759	92532	48968
	2946.83	73791	134765	160141	110410	93019	49063
	2947.59	73893	134166	160018	109532	92248	49052
	2948.35	73549	133812	160073	109262	92728	49101
	2949.12	72599	133478	159123	108290	91637	48989
	2949.88	73366	132876	159431	108355	91793	49125
	2950.64	73409	132923	158984	108130	91992	48717
	2951.4	73263	133195	158422	107701	91616	49079
	2952.16	73150	133688	158103	107158	91446	49004
	2952.92	73222	132911	157866	107115	90965	48807
	2953.69	72688	133035	157890	106499	91176	48681
	2954.45	72850	132683	157708	106650	91542	48967
	2955.21	73117	132587	157258	106841	90800	48954
	2955.97	72848	131476	157221	106146	91206	48765
	2956.73	73198	132511	156558	106275	91263	48648
	2957.49	72810	131759	157047	105241	90595	48206
	2958.25	72702	131732	156524	105446	90128	48588
	2959.01	72997	131712	156574	104892	90813	48298
	2959.77	72608	132517	156129	104965	90069	48414
	2960.53	72537	131822	156211	104759	90448	48487
	2961.29	72848	131918	155717	104645	90222	48658
	2962.05	73061	131240	156645	105263	90035	48556
	2962.81	72971	131329	154566	104034	89847	48697
	2963.57	72629	131804	154963	104734	90169	48515
	2964.32	72206	131196	154955	103641	90109	48547
	2965.08	72629	131403	155563	103471	89928	48936
	2965.84	72267	130784	155104	103384	89141	48310
	2966.6	72681	131437	155112	103884	88985	48427
	2967.36	72712	131102	153811	103746	89395	48907
	2968.12	72517	131287	153659	102867	89384	48200
	2968.88	72467	131382	154585	103101	89524	48391
	2969.63	72088	130390	154175	103224	89045	48340
	2970.39	72014	130378	153439	101948	89129	48279
	2971.15	72128	129738	153539	102212	88856	48003
	2971.91	72256	131010	153856	102234	89281	48348
	2972.66	72128	130587	152968	101904	87627	48414
	2973.42	71917	130276	151534	101677	88503	48347
	2974.18	72725	130107	152970	101411	88651	48352
	2974.93	71983	129758	152454	101996	88933	48313
	2975.69	71651	129893	152454	101941	88139	48482
	2976.45	72029	129830	152632	100984	88353	48267
	2977.21	71975	129603	152450	101355	88236	48106
	2977.96	72520	129432	151883	101024	88581	47951
	2978.72	71972	129283	152450	100680	88589	47723
	2979.47	71965	129278	152191	100574	87672	47972
	2980.23	72086	129017	152170	100650	88220	48189
	2980.99	72058	128783	151611	100979	88310	48254
	2981.74	71930	129332	151178	100471	88100	48201
	2982.5	72015	129766	151369	100003	87927	48366
	2983.25	72151	130184	151856	100971	87529	48148
	2984.01	72189	129908	151610	100540	87884	48357
	2984.76	72093	129119	150999	100278	87428	48386
	2985.52	71868	129968	151175	99311	87681	48257
	2986.27	71904	129383	150965	100536	87950	48245
	2987.03	71364	129275	150648	100438	87583	48057
	2987.78	71948	128308	150627	99726	87207	47828
	2988.54	72095	129672	151216	100142	87279	48003
	2989.29	71602	129005	150464	99832	88116	48179
	2990.04	71607	128825	150119	99641	87409	47958
	2990.8	71562	129016	150952	99626	87654	48064
	2991.55	71949	129460	150066	99647	87522	48308
	2992.31	71959	129218	151157	99551	87865	47952
	2993.06	71226	128915	150563	99400	87196	47962
	2993.81	71830	129255	150921	99596	87500	48061
	2994.57	71988	129079	151107	99677	87064	47746
	2995.32	71747	129436	150879	100550	87367	48426
	2996.07	71932	128787	150046	99506	87421	48429
	2996.82	71992	129425	150859	99660	87214	48127
	2997.58	71965	128974	150396	99844	86921	48230
	2998.33	71944	128777	150221	98608	87468	48246
	2999.08	72242	129157	150092	99545	87694	47891
	2999.84	72189	129156	151086	99800	87922	48319
	3000.59	72169	129012	150880	99405	87792	48017
	3001.34	72251	128836	150689	99350	87178	47864
	3002.09	71831	129586	150097	99910	86821	47849
	3002.84	72195	128882	150242	99337	87563	48023
	3003.59	71984	128673	150033	99123	87340	48025
	3004.35	72188	128818	150304	99410	87425	48125
	3005.1	71959	128704	149582	98834	87346	48261
	3005.85	72276	128544	150378	98450	86940	47838
	3006.6	72306	128928	149629	99401	87370	48058
	3007.35	72105	128996	149824	98960	86834	48320
	3008.1	72051	128720	149940	99473	87104	48039
	3008.85	71738	128200	150168	98872	86910	47900
	3009.6	71701	128990	150225	99073	86376	47837
	3010.35	72257	128646	150847	98995	86848	48284
	3011.1	72218	128806	149751	98466	87720	48098
	3011.85	72222	128222	149879	99239	87270	48290
	3012.6	72167	129389	149703	99069	86921	47930
	3013.35	72169	128809	149896	99505	87077	47980
	3014.1	71967	127592	150193	99165	87729	48215
	3014.85	71617	129326	149859	99244	86886	47780
	3015.6	72206	128911	149582	99046	87318	48058
	3016.35	72313	128791	149512	99378	87001	47998
	3017.1	71939	128960	149549	98828	86641	47695
	3017.85	71795	128322	149309	98620	86687	48072
	3018.59	71947	128028	149298	98417	87322	47622
	3019.34	71999	128897	149704	98283	87055	48288
	3020.09	72432	128525	149150	98712	87164	48262
	3020.84	72607	129122	150297	99112	86936	48118
	3021.59	72054	128448	149065	99284	87018	47982
	3022.33	72554	127872	149872	98139	86796	47836
	3023.08	72226	128317	149185	98490	87167	47960
	3023.83	71940	129062	149234	98792	86969	47801
	3024.58	72116	128503	148559	99085	86441	47797
	3025.33	71781	129309	149358	98837	87220	48030
	3026.07	72168	128388	149225	99078	87089	47880
	3026.82	72544	128520	149198	98931	87106	48376
	3027.57	72236	128868	150051	99091	87343	48472
	3028.31	71944	128431	149211	98651	86777	47749
	3029.06	72108	128257	149585	98446	86758	47856
	3029.81	72436	129210	149730	99194	86471	48188
	3030.55	72249	128604	148462	98994	86751	47967
	3031.3	72508	128546	148890	99795	86361	48122
	3032.04	72339	128698	149621	98744	86893	48021
	3032.79	71882	127649	148599	98667	86597	47847
	3033.54	72137	127900	148023	97819	86872	48049
	3034.28	71905	128086	148607	98740	86571	47728
	3035.03	72255	128585	148769	98440	86586	47531
	3035.77	72412	127886	148491	98597	86174	47831
	3036.52	72012	128402	148688	98120	86354	48108
	3037.26	72523	128246	148850	98297	86362	47594
	3038.01	72132	128296	148301	98112	86311	47778
	3038.75	72322	128128	148025	97941	86354	47765
	3039.5	71965	127741	148576	98181	86614	47846
	3040.24	71876	128039	148189	98384	86105	48052
	3040.99	72237	128308	148251	98068	86810	47897
	3041.73	71943	127474	148318	98073	85960	47685
	3042.48	71640	127870	147662	97492	85772	47875
	3043.22	72349	127766	147226	98569	85770	47583
	3043.96	72275	127965	148036	98332	86032	47799
	3044.71	72059	127303	147424	98013	86281	47541
	3045.45	72053	127654	148359	97338	85798	47988
	3046.19	72054	126988	147684	96849	85979	47265
	3046.94	72124	127170	147432	97751	85979	47645
	3047.68	72031	127694	147592	97883	86090	47850
	3048.42	72113	127341	146946	97969	85637	47640
	3049.16	72185	127491	146983	97694	85931	47783
	3049.91	72170	127715	147241	97877	85755	47640
	3050.65	72329	127334	147779	97182	85840	47710
	3051.39	71956	126910	147261	96943	85629	47846
	3052.13	71853	127250	147162	97150	85637	47425
	3052.88	71763	127511	146745	97121	85305	47414
	3053.62	71826	127166	147055	96796	85927	47785
	3054.36	71912	127422	147063	97008	85456	47636
	3055.1	71792	127595	146949	96557	85385	47352
	3055.84	71616	126824	146564	96772	85308	47283
	3056.59	71998	126261	146311	96728	85698	47138
	3057.33	71446	126649	147001	96628	85139	47458
	3058.07	71593	126807	146266	96391	85684	47557
	3058.81	72114	126405	146748	96731	85228	47326
	3059.55	71941	127258	146262	96570	85348	47026
	3060.29	71632	126736	146399	96364	84798	47301
	3061.03	71877	126248	145934	96255	85221	47398
	3061.77	71057	126651	145629	96905	85189	47055
	3062.51	71958	126098	146641	96394	84963	46978
	3063.25	71671	126156	145704	95916	85210	47575
	3063.99	72030	126059	145632	96241	85129	47391
	3064.73	71914	127000	145981	96456	85517	47630
	3065.47	71573	126658	145158	96044	85336	47400
	3066.21	71325	125832	145922	95479	84794	47410
	3066.95	71833	126778	145464	95475	84551	47037
	3067.69	71274	126595	145473	96479	84675	47375
	3068.43	71949	126565	145811	95953	85029	47357
	3069.17	71715	126557	145569	95351	85269	47194
	3069.91	71577	126384	145558	95504	84892	47442
	3070.64	71738	125557	144139	95397	84832	47379
	3071.38	71710	125708	145629	95419	84026	47475
	3072.12	71595	125400	144723	95331	84444	46796
	3072.86	71842	125478	145131	94716	84449	47255
	3073.6	71521	125414	144941	95402	84739	47137
	3074.34	71253	125944	144252	95356	84892	47359
	3075.07	71435	126023	144273	94763	84706	47069
	3075.81	71804	125901	144630	95559	84598	47247
	3076.55	71116	125162	143945	94688	84614	47047
	3077.29	71952	125617	144229	95265	84678	47369
	3078.02	71493	126025	144005	94842	84606	47077
	3078.76	71353	125942	143885	94658	84096	46414
	3079.5	71567	125874	143397	94940	84387	47109
	3080.23	71209	125799	143528	94468	84221	47133
	3080.97	71641	124997	144517	95004	84544	46954
	3081.71	72008	124832	144540	94784	84484	46723
	3082.44	71679	125508	143939	94588	84326	47305
	3083.18	71622	125666	143942	94818	84305	47302
	3083.92	71549	124803	144373	94398	84306	47128
	3084.65	71744	125196	143661	94825	84500	47066
	3085.39	71758	125265	143479	95082	84201	46719
	3086.12	71696	125777	143567	94316	84506	46858
	3086.86	71874	125283	143222	94852	83622	47151
	3087.59	71685	125405	144198	94444	84097	46749
	3088.33	71482	125219	144206	94005	84251	46949
	3089.06	71868	124774	143891	94188	83889	46829
	3089.8	71741	124911	144006	94473	83740	46680
	3090.53	71617	125192	143564	94175	83974	47203
	3091.27	71835	124572	143692	94636	84118	47062
	3092	71700	124995	143448	94307	83803	47072
	3092.74	71294	125559	143018	93746	84908	46799
	3093.47	71806	125843	143442	94618	84261	47009
	3094.21	71777	125122	143445	94293	84341	46939
	3094.94	71994	125361	143657	94024	84392	46700
	3095.67	71727	125295	142911	93941	84270	47179
	3096.41	71965	124725	143410	95026	83972	46913
	3097.14	71816	124994	143539	94614	84138	46935
	3097.88	72331	124987	143457	94334	84509	46965
	3098.61	72574	125325	144245	94779	84301	47271
	3099.34	72100	125652	143533	94035	84336	46837
	3100.07	71806	124767	143598	94379	83899	46897
	3100.81	72113	124877	142929	94557	84383	46971
	3101.54	71815	125050	143066	94238	84247	46349

## Sheet: Fig. 2d
Fig. 2e	Wavenumber (cm-1)	Absorbance (-0.4V)	Absorbance (-0.5V)	Absorbance (-0.6V)	Absorbance (-0.7V)	Absorbance (-0.8V)	Absorbance (-0.9V)
	3001.14	0.00111	0.00056	0.00062	0.00138	0.00414	0.0013
	2997.29	0.00111	0.00057	0.00061	0.00135	0.00412	0.00132
	2993.43	0.00108	0.00059	0.00064	0.00134	0.0041	0.00129
	2989.57	0.00108	0.00061	0.00066	0.00134	0.00408	0.00122
	2985.71	0.0011	0.00062	0.00063	0.00132	0.00408	0.00117
	2981.86	0.00108	0.00059	0.00061	0.0013	0.00409	0.00118
	2978	0.00103	0.00053	0.00065	0.00128	0.00407	0.00121
	2974.14	0.001	0.00047	0.00068	0.00125	0.00401	0.00123
	2970.28	0.001	0.00044	0.00065	0.0012	0.00398	0.00124
	2966.43	0.00098	0.00045	0.00058	0.00119	0.00398	0.00122
	2962.57	0.00093	0.00046	0.00054	0.00122	0.00396	0.00119
	2958.71	0.00087	0.00046	0.00053	0.00123	0.00396	0.00116
	2954.85	0.00087	0.00045	0.00056	0.00121	0.004	0.00112
	2951	0.00088	0.00042	0.00061	0.00117	0.00402	0.00108
	2947.14	0.00088	0.00037	0.00065	0.00113	0.00403	0.00106
	2943.28	0.0009	0.00034	0.00063	0.00117	0.00405	0.00106
	2939.42	0.00094	0.00034	0.00061	0.00124	0.00402	0.00105
	2935.57	0.00097	0.00034	0.00061	0.00125	0.00397	0.00103
	2931.71	0.00098	0.00033	0.00058	0.00121	0.00394	0.00101
	2927.85	0.00094	0.00032	0.00055	0.00118	0.00393	0.00102
	2923.99	0.00088	0.00032	0.00054	0.00113	0.00393	0.00105
	2920.14	0.00083	0.00036	0.00055	0.0011	0.00391	0.00108
	2916.28	0.00083	0.00044	0.00058	0.0011	0.00388	0.00109
	2912.42	0.00087	0.00047	0.00058	0.00113	0.00386	0.00105
	2908.56	0.0009	0.00043	0.00056	0.00117	0.00386	0.00101
	2904.71	0.00089	0.00039	0.00054	0.00119	0.0039	0.00099
	2900.85	0.00087	0.00038	0.00053	0.00116	0.00393	0.001
	2896.99	0.00087	0.0004	0.00053	0.00112	0.00394	0.00102
	2893.13	0.00085	0.00043	0.00055	0.00113	0.00391	0.001
	2889.28	0.00082	0.00041	0.00061	0.00117	0.00389	0.00096
	2885.42	0.00081	0.00036	0.00067	0.00118	0.00392	0.00095
	2881.56	0.00081	0.00035	0.0007	0.00114	0.00393	0.00093
	2877.7	0.00081	0.00038	0.00069	0.00108	0.00388	0.00089
	2873.85	0.0008	0.00042	0.0007	0.00108	0.00382	0.00086
	2869.99	0.00082	0.00044	0.00071	0.00115	0.00378	0.00089
	2866.13	0.00083	0.00041	0.00066	0.00119	0.00377	0.00093
	2862.27	0.00082	0.00037	0.00062	0.00118	0.00376	0.00091
	2858.42	0.00084	0.00034	0.00061	0.00114	0.00374	0.00085
	2854.56	0.00088	0.00033	0.00061	0.00112	0.0037	0.00083
	2850.7	0.00088	0.00032	0.0006	0.00111	0.0037	0.00088
	2846.84	0.00085	0.00031	0.00061	0.00111	0.00371	0.00092
	2842.99	0.00084	0.00033	0.00066	0.00111	0.00374	0.00091
	2839.13	0.00083	0.00038	0.00071	0.00109	0.00378	0.00086
	2835.27	0.00083	0.00044	0.00073	0.00108	0.00379	0.0008
	2831.41	0.00082	0.00049	0.00074	0.00109	0.00376	0.00075
	2827.56	0.00083	0.00048	0.00073	0.0011	0.00373	0.00078
	2823.7	0.00086	0.00045	0.00069	0.00112	0.00373	0.00085
	2819.84	0.0009	0.00042	0.00067	0.00115	0.00375	0.00089
	2815.98	0.00091	0.00037	0.00065	0.00115	0.00376	0.00085
	2812.13	0.00088	0.00033	0.00063	0.00112	0.00375	0.0008
	2808.27	0.00083	0.00035	0.00061	0.00109	0.00373	0.00081
	2804.41	0.00082	0.0004	0.0006	0.00107	0.00371	0.00082
	2800.55	0.00082	0.00045	0.00061	0.00106	0.00368	0.00078
	2796.7	0.00083	0.00047	0.00063	0.00107	0.00368	0.00076
	2792.84	0.00084	0.00047	0.00065	0.0011	0.00369	0.0008
	2788.98	0.00086	0.00048	0.00067	0.00112	0.0037	0.00086
	2785.12	0.00086	0.00046	0.00068	0.00114	0.00372	0.00089
	2781.27	0.00083	0.00043	0.0007	0.00113	0.00373	0.00088
	2777.41	0.00082	0.00041	0.00068	0.00108	0.00372	0.00083
	2773.55	0.00083	0.00045	0.00065	0.00104	0.00369	0.00079
	2769.69	0.00086	0.00049	0.00063	0.00103	0.00367	0.00078
	2765.84	0.00088	0.00049	0.00065	0.00104	0.00366	0.00077
	2761.98	0.00086	0.00049	0.00067	0.00103	0.00363	0.00074
	2758.12	0.00083	0.00049	0.00067	0.00101	0.00361	0.00072
	2754.26	0.0008	0.00048	0.00068	0.00103	0.00363	0.00074
	2750.41	0.00078	0.00044	0.00071	0.00109	0.00364	0.00078
	2746.55	0.0008	0.00043	0.00071	0.00113	0.00362	0.0008
	2742.69	0.00082	0.00044	0.0007	0.0011	0.00361	0.00079
	2738.83	0.00082	0.00044	0.0007	0.00106	0.00359	0.00078
	2734.98	0.00081	0.0004	0.0007	0.00104	0.00359	0.00078
	2731.12	0.00083	0.00037	0.00069	0.00103	0.00363	0.00079
	2727.26	0.00086	0.00039	0.00068	0.00102	0.00365	0.00077
	2723.4	0.00089	0.00043	0.0007	0.00103	0.00365	0.00073
	2719.55	0.00087	0.00045	0.00071	0.00104	0.00362	0.00069
	2715.69	0.00083	0.00044	0.00071	0.00102	0.00361	0.00067
	2711.83	0.00082	0.00043	0.00072	0.00098	0.00359	0.00069
	2707.97	0.00083	0.00044	0.00071	0.00095	0.0036	0.00074
	2704.12	0.00084	0.00045	0.00069	0.00093	0.00362	0.00076
	2700.26	0.00083	0.00045	0.00068	0.00095	0.00363	0.00075
	2696.4	0.00084	0.00047	0.00066	0.00097	0.00362	0.00073
	2692.54	0.00082	0.00049	0.00062	0.00098	0.0036	0.00073
	2688.69	0.00078	0.00049	0.00061	0.00098	0.00357	0.00075
	2684.83	0.00079	0.00048	0.00062	0.00097	0.00357	0.00076
	2680.97	0.00084	0.00046	0.00062	0.00098	0.00357	0.00072
	2677.11	0.00087	0.00046	0.00065	0.00102	0.00355	0.00069
	2673.26	0.00086	0.00048	0.00068	0.00105	0.00355	0.00069
	2669.4	0.00085	0.0005	0.00066	0.00107	0.00356	0.00069
	2665.54	0.00086	0.00049	0.00067	0.00107	0.00357	0.00068
	2661.68	0.00086	0.00047	0.00071	0.00103	0.0036	0.00067
	2657.83	0.00085	0.00046	0.00072	0.00097	0.00361	0.00066
	2653.97	0.00085	0.00048	0.00071	0.00095	0.0036	0.00067
	2650.11	0.00086	0.00047	0.00071	0.00095	0.0036	0.0007
	2646.25	0.00085	0.00045	0.00071	0.00097	0.00361	0.00073
	2642.4	0.00086	0.00044	0.00068	0.00097	0.00359	0.00076
	2638.54	0.00088	0.00044	0.00066	0.00095	0.00357	0.00075
	2634.68	0.00089	0.00045	0.00066	0.00096	0.00356	0.00071
	2630.82	0.00087	0.00046	0.00066	0.00099	0.00353	0.00069
	2626.97	0.00088	0.00047	0.00066	0.00098	0.00349	0.00071
	2623.11	0.00091	0.00047	0.00066	0.00098	0.00348	0.00074
	2619.25	0.00092	0.00047	0.00066	0.00101	0.00351	0.00071
	2615.39	0.0009	0.00047	0.00066	0.00104	0.00353	0.00066
	2611.54	0.00087	0.00045	0.00066	0.00105	0.00352	0.00062
	2607.68	0.00083	0.00043	0.00064	0.00103	0.00352	0.00064
	2603.82	0.00081	0.00041	0.00063	0.00099	0.00352	0.00067
	2599.96	0.00083	0.00041	0.00065	0.00097	0.0035	0.00068
	2596.11	0.00087	0.00041	0.00069	0.00096	0.00348	0.00065
	2592.25	0.00089	0.00042	0.00071	0.00095	0.00347	0.00063
	2588.39	0.00089	0.00043	0.00071	0.00096	0.00349	0.00063
	2584.53	0.00089	0.00044	0.00068	0.00098	0.00352	0.00062
	2580.68	0.00087	0.00044	0.00066	0.00096	0.00353	0.00062
	2576.82	0.00087	0.00044	0.00067	0.00093	0.0035	0.00062
	2572.96	0.00088	0.00045	0.00069	0.00093	0.00347	0.00064
	2569.1	0.00088	0.00047	0.00068	0.00095	0.00347	0.00061
	2565.25	0.00086	0.00052	0.00066	0.00095	0.0035	0.00056
	2561.39	0.00087	0.00056	0.00064	0.00093	0.00352	0.00052
	2557.53	0.0009	0.00056	0.00063	0.00092	0.0035	0.00053
	2553.67	0.00091	0.00052	0.00063	0.00093	0.00348	0.00057
	2549.82	0.00089	0.00048	0.00064	0.00094	0.0035	0.00058
	2545.96	0.00089	0.00046	0.00065	0.00096	0.00353	0.00055
	2542.1	0.00091	0.00044	0.00064	0.00098	0.00353	0.00054
	2538.24	0.00095	0.00043	0.00063	0.00099	0.00351	0.00055
	2534.39	0.00096	0.00045	0.00062	0.00097	0.0035	0.00055
	2530.53	0.00095	0.00047	0.00063	0.00096	0.0035	0.00057
	2526.67	0.00094	0.00048	0.00064	0.00096	0.00349	0.0006
	2522.81	0.00093	0.00047	0.00062	0.00097	0.00347	0.00063
	2518.96	0.00092	0.00046	0.0006	0.00097	0.00344	0.00063
	2515.1	0.00093	0.00045	0.00061	0.00097	0.00344	0.00061
	2511.24	0.00096	0.00043	0.00065	0.00098	0.00346	0.00058
	2507.38	0.00097	0.00044	0.00066	0.00098	0.00348	0.00058
	2503.52	0.00098	0.00045	0.00063	0.00097	0.00348	0.00061
	2499.67	0.00099	0.00043	0.00061	0.00097	0.00345	0.00063
	2495.81	0.00099	0.00041	0.00062	0.00097	0.00343	0.00062
	2491.95	0.00099	0.00041	0.00065	0.00096	0.00346	0.00058
	2488.09	0.00097	0.00044	0.00065	0.00095	0.00349	0.00056
	2484.24	0.00095	0.00046	0.00065	0.00097	0.00351	0.00059
	2480.38	0.00095	0.00047	0.00067	0.00099	0.00352	0.00064
	2476.52	0.00098	0.00048	0.00071	0.00096	0.00353	0.00067
	2472.66	0.00099	0.0005	0.00072	0.00093	0.00353	0.00063
	2468.81	0.00098	0.00051	0.00069	0.00093	0.00351	0.0006
	2464.95	0.00095	0.00052	0.00066	0.00093	0.00349	0.00061
	2461.09	0.0009	0.00052	0.00064	0.00093	0.00348	0.00063
	2457.23	0.00089	0.0005	0.00062	0.00097	0.0035	0.00065
	2453.38	0.00092	0.00048	0.00061	0.001	0.00353	0.00064
	2449.52	0.00097	0.00045	0.00061	0.00099	0.00354	0.00063
	2445.66	0.00101	0.00044	0.00063	0.00097	0.0035	0.00062
	2441.8	0.00102	0.00047	0.00065	0.00095	0.00347	0.0006
	2437.95	0.00102	0.00049	0.00065	0.00095	0.00347	0.00057
	2434.09	0.00101	0.00048	0.00065	0.00096	0.00349	0.00056
	2430.23	0.00099	0.00047	0.00066	0.00098	0.00351	0.00057
	2426.37	0.00099	0.00048	0.00069	0.00102	0.00352	0.00059
	2422.52	0.001	0.00049	0.00069	0.00102	0.00352	0.00062
	2418.66	0.00101	0.00051	0.00067	0.00098	0.0035	0.00064
	2414.8	0.001	0.00053	0.00064	0.00094	0.00346	0.00064
	2410.94	0.00101	0.00052	0.00063	0.00092	0.00345	0.00063
	2407.09	0.00105	0.00052	0.00061	0.00092	0.00347	0.00063
	2403.23	0.00107	0.00051	0.00062	0.00092	0.00351	0.00065
	2399.37	0.00107	0.00051	0.00064	0.00095	0.00352	0.00067
	2395.51	0.00107	0.00049	0.00065	0.00097	0.00351	0.00068
	2391.66	0.00107	0.00047	0.00065	0.00098	0.0035	0.00067
	2387.8	0.00104	0.00044	0.00064	0.00096	0.00348	0.00065
	2383.94	0.00099	0.00039	0.00063	0.00089	0.00342	0.00062
	2380.08	0.00093	0.00034	0.0006	0.00081	0.00333	0.00059
	2376.23	0.00086	0.00024	0.00053	0.00074	0.0032	0.00058
	2372.37	0.00077	5e-05	0.00044	0.0007	0.00303	0.00061
	2368.51	0.00068	-0.00014	0.00031	0.00073	0.00291	0.00078
	2364.65	0.0006	-0.00022	0.00017	0.0008	0.0029	0.00109
	2360.8	0.00058	-0.00022	9e-05	0.00091	0.00288	0.00116
	2356.94	0.0007	-0.00019	7e-05	0.001	0.00294	0.00086
	2353.08	0.00081	-0.00013	0.00012	0.00101	0.00309	0.0006
	2349.22	0.00079	-0.00011	0.00016	0.00098	0.00317	0.00052
	2345.37	0.0007	-9e-05	0.00014	0.0009	0.00315	0.0005
	2341.51	0.00067	-3e-05	7e-05	0.0008	0.00302	0.00048
	2337.65	0.0007	1e-05	4e-05	0.0007	0.00295	0.00052
	2333.79	0.00072	-4e-05	7e-05	0.00062	0.00301	0.00062
	2329.94	0.00076	-4e-05	0.00016	0.0006	0.00307	0.00072
	2326.08	0.00083	5e-05	0.00028	0.00068	0.00308	0.00076
	2322.22	0.00088	0.0001	0.00036	0.00076	0.00315	0.00069
	2318.36	0.00089	9e-05	0.0004	0.00081	0.00325	0.00061
	2314.51	0.00091	0.00015	0.00041	0.00084	0.00332	0.00059
	2310.65	0.00093	0.00027	0.00043	0.00086	0.00336	0.0006
	2306.79	0.00094	0.00034	0.0005	0.00089	0.00343	0.00063
	2302.93	0.00095	0.00036	0.00058	0.00092	0.00349	0.00066
	2299.08	0.00099	0.00039	0.00062	0.00094	0.00352	0.00065
	2295.22	0.00103	0.00044	0.00065	0.00096	0.00352	0.00063
	2291.36	0.00105	0.00048	0.00066	0.00095	0.00353	0.00063
	2287.5	0.00103	0.00049	0.00064	0.00092	0.00353	0.00065
	2283.65	0.00103	0.00049	0.00061	0.00091	0.00352	0.00066
	2279.79	0.00106	0.00049	0.00062	0.00094	0.00352	0.00065
	2275.93	0.00108	0.00049	0.00067	0.00099	0.00355	0.00062
	2272.07	0.00107	0.00048	0.00067	0.00102	0.00356	0.00059
	2268.22	0.00103	0.0005	0.00066	0.00102	0.00354	0.00057
	2264.36	0.00102	0.00053	0.00067	0.00101	0.00354	0.0006
	2260.5	0.00106	0.00054	0.00068	0.001	0.00356	0.00063
	2256.64	0.00111	0.00052	0.00066	0.00098	0.00356	0.00067
	2252.79	0.00111	0.00048	0.00063	0.00098	0.00356	0.0007
	2248.93	0.00108	0.00047	0.00064	0.00101	0.00358	0.00072
	2245.07	0.00106	0.00049	0.00068	0.00102	0.00361	0.00073
	2241.21	0.00105	0.00051	0.0007	0.00103	0.00365	0.00072
	2237.36	0.00106	0.00052	0.00069	0.00103	0.00366	0.00072
	2233.5	0.00109	0.00054	0.00069	0.00103	0.00364	0.00074
	2229.64	0.00111	0.00055	0.00071	0.00104	0.00361	0.00076
	2225.78	0.00112	0.00055	0.00075	0.00107	0.0036	0.00078
	2221.93	0.00115	0.00054	0.00076	0.00108	0.00362	0.00079
	2218.07	0.00117	0.00053	0.00074	0.0011	0.00365	0.00079
	2214.21	0.00118	0.00055	0.00071	0.00113	0.00367	0.00079
	2210.35	0.00118	0.00059	0.00072	0.00113	0.00368	0.00081
	2206.5	0.00118	0.00062	0.00074	0.0011	0.00366	0.00081
	2202.64	0.00117	0.0006	0.00074	0.00109	0.00365	0.0008
	2198.78	0.00117	0.0006	0.00072	0.00111	0.00367	0.00081
	2194.92	0.00117	0.0006	0.00071	0.00114	0.0037	0.00083
	2191.07	0.00118	0.0006	0.00068	0.00114	0.00374	0.00087
	2187.21	0.00118	0.00059	0.00067	0.00111	0.00376	0.00088
	2183.35	0.00118	0.00059	0.00069	0.0011	0.00374	0.00088
	2179.49	0.00118	0.00059	0.00071	0.00111	0.00373	0.0009
	2175.64	0.00119	0.00061	0.00073	0.00115	0.00374	0.00091
	2171.78	0.00121	0.00061	0.00076	0.00118	0.00374	0.0009
	2167.92	0.00122	0.0006	0.00077	0.0012	0.00375	0.0009
	2164.06	0.00123	0.00059	0.00077	0.0012	0.00377	0.00089
	2160.21	0.00123	0.00059	0.00079	0.00119	0.00377	0.00087
	2156.35	0.00123	0.0006	0.00082	0.00119	0.00375	0.00087
	2152.49	0.00125	0.00062	0.00084	0.00118	0.00373	0.00089
	2148.63	0.00127	0.00063	0.00084	0.00118	0.00373	0.00089
	2144.78	0.00126	0.0006	0.00081	0.00116	0.00376	0.00087
	2140.92	0.00124	0.00058	0.00078	0.00115	0.00378	0.00085
	2137.06	0.00125	0.00059	0.00077	0.00118	0.00377	0.00085
	2133.2	0.00127	0.0006	0.00076	0.00121	0.00374	0.00085
	2129.35	0.00127	0.0006	0.00078	0.00121	0.00372	0.00086
	2125.49	0.00124	0.00058	0.0008	0.00121	0.00373	0.00089
	2121.63	0.00122	0.00058	0.00081	0.0012	0.00375	0.00091
	2117.77	0.00121	0.0006	0.00082	0.00119	0.00375	0.0009
	2113.92	0.00122	0.00062	0.00083	0.00118	0.00376	0.00089
	2110.06	0.00122	0.00063	0.00084	0.00118	0.00378	0.00093
	2106.2	0.00121	0.00065	0.00085	0.00118	0.0038	0.00095
	2102.34	0.00119	0.00064	0.00084	0.00117	0.00381	0.00094
	2098.49	0.00121	0.00061	0.00081	0.00118	0.00382	0.00093
	2094.63	0.00123	0.00058	0.00079	0.0012	0.00382	0.00093
	2090.77	0.00122	0.00058	0.0008	0.00122	0.0038	0.00094
	2086.91	0.0012	0.00058	0.00081	0.00121	0.00377	0.00094
	2083.06	0.00118	0.00058	0.00083	0.00122	0.00377	0.00095
	2079.2	0.00118	0.00057	0.00086	0.00124	0.00378	0.00096
	2075.34	0.00121	0.00057	0.00087	0.00125	0.00379	0.00098
	2071.48	0.00125	0.00058	0.00088	0.00123	0.00381	0.001
	2067.63	0.00127	0.00058	0.00088	0.00121	0.00384	0.00101
	2063.77	0.00128	0.00057	0.00088	0.00122	0.00385	0.00099
	2059.91	0.00129	0.00056	0.00087	0.00122	0.00384	0.00098
	2056.05	0.00129	0.00056	0.00087	0.00124	0.00383	0.00098
	2052.2	0.0013	0.00058	0.00086	0.00127	0.00381	0.00097
	2048.34	0.00128	0.00061	0.00086	0.00129	0.00379	0.00095
	2044.48	0.00127	0.00064	0.00085	0.00129	0.00378	0.00095
	2040.62	0.00126	0.00064	0.00083	0.00125	0.00377	0.00095
	2036.77	0.00125	0.0006	0.00081	0.00121	0.00376	0.00096
	2032.91	0.00124	0.00057	0.0008	0.00119	0.00375	0.00097
	2029.05	0.00121	0.00056	0.0008	0.0012	0.00376	0.00099
	2025.19	0.0012	0.00059	0.00081	0.00122	0.00379	0.00102
	2021.34	0.0012	0.00062	0.00081	0.00122	0.00383	0.00104
	2017.48	0.00121	0.00064	0.00082	0.0012	0.00385	0.00102
	2013.62	0.00119	0.00064	0.00081	0.00119	0.00383	0.001
	2009.76	0.00119	0.00064	0.00081	0.0012	0.0038	0.00097
	2005.91	0.0012	0.00062	0.0008	0.00123	0.00381	0.00095
	2002.05	0.0012	0.00059	0.00078	0.00123	0.00384	0.00093
	1998.19	0.00119	0.00059	0.00078	0.00122	0.00385	0.00097
	1994.33	0.00119	0.00062	0.0008	0.00121	0.00385	0.00103
	1990.48	0.0012	0.00064	0.0008	0.00121	0.00386	0.00106
	1986.62	0.0012	0.00063	0.00078	0.00122	0.00384	0.00103
	1982.76	0.00119	0.00061	0.00077	0.00123	0.00381	0.00097
	1978.9	0.00118	0.00059	0.00078	0.00123	0.00379	0.00095
	1975.05	0.00119	0.0006	0.00081	0.0012	0.00379	0.00097
	1971.19	0.0012	0.00063	0.00083	0.0012	0.00381	0.00101
	1967.33	0.0012	0.00066	0.00085	0.00122	0.00382	0.001
	1963.47	0.00121	0.00064	0.00086	0.00124	0.00379	0.00096
	1959.62	0.00121	0.00062	0.00084	0.00123	0.00377	0.00093
	1955.76	0.00117	0.0006	0.00084	0.00123	0.00377	0.00093
	1951.9	0.00115	0.00059	0.00086	0.00122	0.00378	0.00095
	1948.04	0.00119	0.00061	0.00088	0.00121	0.00382	0.00098
	1944.19	0.00125	0.00063	0.0009	0.0012	0.00386	0.00101
	1940.33	0.00127	0.00064	0.0009	0.0012	0.00385	0.00101
	1936.47	0.00125	0.00062	0.00088	0.00118	0.00382	0.001
	1932.61	0.00123	0.0006	0.00088	0.00118	0.0038	0.00099
	1928.76	0.00122	0.00062	0.0009	0.0012	0.00381	0.00101
	1924.9	0.00122	0.00067	0.00092	0.00123	0.00383	0.00107
	1921.04	0.0012	0.00069	0.00091	0.00123	0.00385	0.00111
	1917.18	0.00118	0.00066	0.00086	0.00123	0.00385	0.00109
	1913.33	0.00117	0.00064	0.00084	0.00124	0.00384	0.00108
	1909.47	0.00118	0.00064	0.00086	0.00125	0.00384	0.00108
	1905.61	0.00118	0.00063	0.00088	0.00125	0.00384	0.00106
	1901.75	0.00119	0.00065	0.00089	0.00125	0.00386	0.00103
	1897.9	0.00123	0.0007	0.00088	0.00125	0.00388	0.00102
	1894.04	0.00126	0.00072	0.00087	0.00123	0.0039	0.00104
	1890.18	0.00124	0.00069	0.00088	0.00121	0.00387	0.00104
	1886.32	0.00117	0.00065	0.00091	0.00122	0.00383	0.00103
	1882.47	0.00112	0.00064	0.00092	0.00125	0.00382	0.001
	1878.61	0.00113	0.00065	0.00091	0.00127	0.00384	0.00098
	1874.75	0.00117	0.00068	0.0009	0.00125	0.00385	0.00102
	1870.89	0.00122	0.00075	0.00089	0.00119	0.00385	0.00111
	1867.04	0.00126	0.00077	0.00086	0.00118	0.00385	0.00113
	1863.18	0.00126	0.00072	0.00086	0.00122	0.00384	0.00105
	1859.32	0.00124	0.00067	0.00087	0.00126	0.00382	0.001
	1855.46	0.00123	0.00064	0.00089	0.00128	0.00381	0.001
	1851.61	0.00125	0.00067	0.00091	0.00128	0.00381	0.00107
	1847.75	0.0013	0.00075	0.00093	0.00128	0.00384	0.00117
	1843.89	0.00132	0.00081	0.00093	0.00128	0.00387	0.00121
	1840.03	0.00129	0.00079	0.00092	0.0013	0.0039	0.00116
	1836.18	0.00125	0.00077	0.00091	0.00131	0.0039	0.00116
	1832.32	0.00125	0.00081	0.00092	0.00129	0.00389	0.00124
	1828.46	0.00126	0.00084	0.00094	0.00128	0.00389	0.0013
	1824.6	0.00127	0.00079	0.00093	0.00129	0.00389	0.00121
	1820.75	0.00125	0.00074	0.00091	0.0013	0.00389	0.0011
	1816.89	0.00123	0.00073	0.00092	0.00129	0.00389	0.00107
	1813.03	0.00123	0.00076	0.00095	0.00127	0.0039	0.00112
	1809.17	0.00125	0.00079	0.00096	0.00125	0.0039	0.00117
	1805.32	0.00127	0.00081	0.00095	0.00126	0.0039	0.00121
	1801.46	0.00131	0.00086	0.00095	0.00129	0.00391	0.00131
	1797.6	0.00133	0.00092	0.00098	0.00128	0.00394	0.0014
	1793.74	0.00132	0.00095	0.001	0.00125	0.00397	0.00143
	1789.89	0.0013	0.00089	0.00101	0.00123	0.00397	0.00136
	1786.03	0.00128	0.00083	0.00099	0.00123	0.00396	0.00129
	1782.17	0.00131	0.00084	0.00098	0.00123	0.00394	0.0013
	1778.31	0.00137	0.00089	0.00099	0.00126	0.00395	0.00137
	1774.46	0.00142	0.00094	0.00099	0.00129	0.00401	0.00149
	1770.6	0.0014	0.0009	0.00096	0.00131	0.00406	0.00155
	1766.74	0.00136	0.00082	0.00094	0.00132	0.00406	0.00148
	1762.88	0.00137	0.00082	0.00098	0.0013	0.00407	0.00141
	1759.03	0.0014	0.00087	0.00105	0.00127	0.00413	0.0014
	1755.17	0.00143	0.00096	0.00112	0.00124	0.00419	0.00149
	1751.31	0.00149	0.0011	0.0012	0.00123	0.0042	0.0017
	1747.45	0.00159	0.00119	0.00123	0.00124	0.00418	0.00181
	1743.6	0.00163	0.00114	0.00118	0.00127	0.00417	0.00174
	1739.74	0.00163	0.0011	0.00114	0.0013	0.00418	0.00172
	1735.88	0.00164	0.0011	0.00116	0.00132	0.00421	0.00179
	1732.02	0.0016	0.00106	0.00116	0.00136	0.00425	0.00172
	1728.17	0.0015	0.00098	0.00112	0.00141	0.00425	0.00156
	1724.31	0.00146	0.00099	0.00109	0.00143	0.00425	0.00158
	1720.45	0.00151	0.00115	0.00108	0.00141	0.00429	0.00185
	1716.59	0.00163	0.00131	0.0011	0.00143	0.00438	0.00214
	1712.74	0.00169	0.00124	0.00114	0.0015	0.00448	0.00207
	1708.88	0.00173	0.00119	0.0012	0.00155	0.00455	0.00201
	1705.02	0.00181	0.00129	0.00127	0.00155	0.00459	0.00218
	1701.16	0.0019	0.00144	0.00134	0.00153	0.00465	0.00252
	1697.31	0.00195	0.00145	0.0014	0.00158	0.00479	0.00263
	1693.45	0.00199	0.00138	0.00142	0.00166	0.00494	0.00251
	1689.59	0.00207	0.0014	0.00143	0.00171	0.00506	0.00256
	1685.73	0.00216	0.0015	0.00142	0.00174	0.00513	0.00278
	1681.88	0.00215	0.00152	0.0014	0.0018	0.00513	0.00283
	1678.02	0.00215	0.00149	0.00145	0.00189	0.00516	0.00274
	1674.16	0.00224	0.00149	0.00153	0.002	0.00524	0.00278
	1670.3	0.00233	0.00147	0.00154	0.00207	0.00532	0.00286
	1666.44	0.00235	0.00143	0.00151	0.00207	0.00535	0.00284
	1662.59	0.00235	0.00142	0.00151	0.00208	0.00537	0.00283
	1658.73	0.00239	0.00147	0.00158	0.00212	0.00539	0.00292
	1654.87	0.0025	0.0016	0.00167	0.00218	0.00546	0.00319
	1651.01	0.00264	0.00172	0.00172	0.00224	0.0056	0.00347
	1647.16	0.00262	0.00162	0.00166	0.00225	0.00565	0.00331
	1643.3	0.00254	0.00146	0.00158	0.00224	0.0056	0.00306
	1639.44	0.0025	0.00137	0.00151	0.00226	0.00555	0.00299
	1635.58	0.00245	0.0013	0.00146	0.00227	0.00544	0.00297
	1631.73	0.00238	0.00123	0.00145	0.00223	0.00532	0.0029
	1627.87	0.00233	0.00121	0.00146	0.00217	0.00527	0.00288
	1624.01	0.0023	0.00124	0.00148	0.00209	0.00525	0.00289
	1620.15	0.00225	0.00122	0.00147	0.00203	0.00521	0.00284
	1616.3	0.00213	0.00109	0.00143	0.002	0.00511	0.00266
	1612.44	0.00195	0.00091	0.00137	0.00197	0.00499	0.00244
	1608.58	0.0018	0.00078	0.00131	0.00193	0.00491	0.0023
	1604.72	0.0017	0.00068	0.00125	0.00192	0.00484	0.00223
	1600.87	0.00161	0.00057	0.00119	0.00192	0.00477	0.00219
	1597.01	0.00151	0.00049	0.00115	0.00191	0.00474	0.00217
	1593.15	0.00141	0.00043	0.00112	0.00192	0.00473	0.00214
	1589.29	0.00133	0.00036	0.0011	0.00193	0.00469	0.00208
	1585.44	0.0013	0.00031	0.00108	0.00191	0.00465	0.00203
	1581.58	0.00133	0.00034	0.00108	0.00186	0.00467	0.00208
	1577.72	0.00138	0.0004	0.00116	0.0018	0.00471	0.00225
	1573.86	0.00142	0.00044	0.00125	0.00177	0.00472	0.00241
	1570.01	0.00145	0.00046	0.00126	0.00177	0.00471	0.00244
	1566.15	0.0015	0.00051	0.00127	0.00177	0.00467	0.00245
	1562.29	0.00161	0.00061	0.00135	0.00175	0.00463	0.00255
	1558.43	0.00176	0.00081	0.00141	0.00166	0.00463	0.00269
	1554.58	0.0018	0.0009	0.0013	0.00158	0.00466	0.00259
	1550.72	0.0018	0.00089	0.00123	0.00159	0.00464	0.00248
	1546.86	0.00188	0.00093	0.00127	0.00161	0.00462	0.0026
	1543	0.00206	0.00104	0.00138	0.00161	0.00459	0.00293
	1539.15	0.00208	0.00113	0.00141	0.00159	0.00455	0.00294
	1535.29	0.00193	0.00114	0.00133	0.00156	0.00458	0.00261
	1531.43	0.00186	0.00118	0.00128	0.00153	0.0046	0.00246
	1527.57	0.0019	0.00131	0.0013	0.00153	0.00462	0.00255
	1523.72	0.00203	0.00149	0.00131	0.00154	0.00463	0.00276
	1519.86	0.00209	0.00151	0.00129	0.00151	0.00464	0.00277
	1516	0.002	0.0014	0.00133	0.0015	0.00463	0.00262
	1512.14	0.00197	0.00141	0.00144	0.00154	0.00458	0.00266
	1508.29	0.00199	0.00143	0.00149	0.00159	0.00448	0.00271
	1504.43	0.00192	0.0013	0.00139	0.00162	0.00439	0.00249
	1500.57	0.00182	0.00118	0.00129	0.00162	0.00441	0.00236
	1496.71	0.00175	0.00116	0.00125	0.00163	0.00445	0.00241
	1492.86	0.00171	0.00118	0.00127	0.0017	0.00449	0.00247
	1489	0.00169	0.00112	0.00128	0.00181	0.0045	0.0024
	1485.14	0.00165	0.00097	0.00126	0.00185	0.00444	0.00218
	1481.28	0.00163	0.00087	0.00125	0.00184	0.00436	0.00206
	1477.43	0.00168	0.00088	0.00131	0.00181	0.00431	0.00217
	1473.57	0.00173	0.00094	0.00139	0.0018	0.00436	0.00233
	1469.71	0.00172	0.00095	0.0014	0.0018	0.00446	0.00227
	1465.85	0.00171	0.00094	0.00139	0.00176	0.00449	0.00222
	1462	0.00177	0.00097	0.00141	0.00169	0.00444	0.00243
	1458.14	0.0018	0.001	0.00145	0.00171	0.00438	0.00274
	1454.28	0.00171	0.00092	0.00138	0.00178	0.0043	0.00265
	1450.42	0.00164	0.00078	0.00126	0.00176	0.0042	0.00236
	1446.57	0.00157	0.00065	0.00117	0.00169	0.00416	0.00222
	1442.71	0.0015	0.00055	0.00119	0.00168	0.00421	0.00221
	1438.85	0.00147	0.00056	0.00128	0.00173	0.00428	0.00227
	1434.99	0.00146	0.00065	0.00133	0.00174	0.0043	0.00235
	1431.14	0.00141	0.00067	0.0013	0.00166	0.00426	0.00231
	1427.28	0.00137	0.00065	0.00125	0.00158	0.00424	0.00223
	1423.42	0.00131	0.00067	0.00123	0.00151	0.0043	0.00223
	1419.56	0.00124	0.00071	0.00123	0.00152	0.00434	0.00223
	1415.71	0.0012	0.00071	0.00119	0.00162	0.00428	0.0021
	1411.85	0.00119	0.00064	0.00115	0.0017	0.00423	0.00197
	1407.99	0.0012	0.00055	0.00119	0.00175	0.00424	0.00195
	1404.13	0.00127	0.00053	0.00128	0.00178	0.00429	0.00203
	1400.28	0.00136	0.00061	0.00131	0.0018	0.00432	0.00212
	1396.42	0.00141	0.00067	0.00126	0.00181	0.00428	0.00212
	1392.56	0.00135	0.00064	0.00121	0.0018	0.0042	0.00203
	1388.7	0.00127	0.00057	0.00119	0.00177	0.00418	0.00195
	1384.85	0.00126	0.00054	0.00117	0.00176	0.0042	0.00189
	1380.99	0.0013	0.00058	0.0011	0.00176	0.00424	0.00189
	1377.13	0.00137	0.00067	0.00104	0.00174	0.00429	0.00198
	1373.27	0.00141	0.00074	0.00105	0.00174	0.00432	0.00204
	1369.42	0.0014	0.00073	0.00113	0.00176	0.00432	0.00202
	1365.56	0.00141	0.00069	0.00118	0.00176	0.00435	0.00201
	1361.7	0.00146	0.00073	0.00123	0.00174	0.00436	0.00198
	1357.84	0.00152	0.00079	0.0013	0.00168	0.00433	0.0019
	1353.99	0.00153	0.00075	0.00138	0.00162	0.00431	0.0018
	1350.13	0.0015	0.00066	0.00139	0.00162	0.00431	0.00178
	1346.27	0.00144	0.00065	0.00133	0.00166	0.00429	0.00184
	1342.41	0.00144	0.00069	0.00129	0.00169	0.00426	0.00196
	1338.56	0.00142	0.00069	0.0013	0.00169	0.00426	0.00202
	1334.7	0.00136	0.00065	0.00133	0.0017	0.00427	0.00193
	1330.84	0.00136	0.00061	0.00133	0.00171	0.00427	0.0018
	1326.98	0.00144	0.0006	0.00134	0.00167	0.00427	0.00178
	1323.13	0.00148	0.0006	0.00135	0.00163	0.00426	0.00186
	1319.27	0.00141	0.00055	0.00135	0.0016	0.00422	0.00199
	1315.41	0.00125	0.00042	0.00127	0.00157	0.00417	0.00202
	1311.55	0.00109	0.00027	0.00115	0.00154	0.00416	0.00196
	1307.7	0.00111	0.00021	0.00112	0.00152	0.00415	0.00187
	1303.84	0.0013	0.00026	0.00122	0.00153	0.00412	0.00181
	1299.98	0.00142	0.00037	0.0013	0.00159	0.00411	0.00177
	1296.12	0.00136	0.00045	0.00129	0.00165	0.00406	0.00175
	1292.27	0.00129	0.00047	0.00123	0.00167	0.004	0.00171
	1288.41	0.00135	0.00049	0.00119	0.00166	0.00392	0.00165
	1284.55	0.00146	0.00049	0.00117	0.0016	0.00385	0.00154
	1280.69	0.00149	0.00048	0.00117	0.0015	0.00381	0.00145
	1276.84	0.00138	0.00047	0.00116	0.00135	0.00378	0.00137
	1272.98	0.00119	0.00045	0.00114	0.00121	0.00367	0.00129
	1269.12	0.00103	0.0004	0.00107	0.00105	0.00348	0.00118
	1265.26	0.0009	0.00034	0.00092	0.00085	0.00331	0.001
	1261.41	0.00074	0.00032	0.00072	0.00064	0.00312	0.00075
	1257.55	0.00055	0.00025	0.00045	0.00041	0.00281	0.00043
	1253.69	0.00031	2e-05	0.00011	6e-05	0.00233	5e-05
	1249.83	-3e-05	-0.00034	-0.0003	-0.00049	0.0017	-0.00049
	1245.98	-0.00048	-0.00075	-0.00077	-0.00123	0.00094	-0.00119
	1242.12	-0.00095	-0.00113	-0.00122	-0.00201	6e-05	-0.00198
	1238.26	-0.00138	-0.00142	-0.00164	-0.00272	-0.00082	-0.0028
	1234.4	-0.00168	-0.00158	-0.00192	-0.00326	-0.00148	-0.00347
	1230.55	-0.00183	-0.00156	-0.00194	-0.00343	-0.00173	-0.00378
	1226.69	-0.00179	-0.00138	-0.00173	-0.00319	-0.00153	-0.0037
	1222.83	-0.00162	-0.00116	-0.00149	-0.00281	-0.00105	-0.00335
	1218.97	-0.00144	-0.00102	-0.0013	-0.0025	-0.00048	-0.0029
	1215.12	-0.00124	-0.00096	-0.00117	-0.00217	-1e-05	-0.00245
	1211.26	-0.001	-0.00085	-0.00105	-0.00178	0.00036	-0.00199
	1207.4	-0.00072	-0.00071	-0.00084	-0.00146	0.00075	-0.00154
	1203.54	-0.00046	-0.00058	-0.00055	-0.00115	0.00116	-0.00118
	1199.69	-0.00035	-0.00039	-0.00032	-0.00078	0.00148	-0.00093
	1195.83	-0.00033	-0.00017	-0.00022	-0.0005	0.00165	-0.00074
	1191.97	-0.00025	-0.00014	-0.00016	-0.00024	0.00175	-0.00048
	1188.11	-9e-05	-0.00019	-4e-05	0.0001	0.00177	-0.00021
	1184.26	5e-05	-0.0001	0.00011	0.00031	0.00181	-5e-05
	1180.4	0.00016	2e-05	0.00029	0.00035	0.00209	8e-05
	1176.54	0.00029	6e-05	0.00053	0.00036	0.00248	0.00032
	1172.68	0.00045	0.00016	0.00076	0.00036	0.0027	0.00061
	1168.83	0.00053	0.00035	0.00083	0.0005	0.0028	0.00085
	1164.97	0.00053	0.00044	0.00077	0.00069	0.00296	0.0011
	1161.11	0.0005	0.00033	0.00068	0.00072	0.00307	0.00143
	1157.25	0.00058	0.00013	0.00061	0.00076	0.00314	0.00176
	1153.4	0.00086	7e-05	0.00055	0.00092	0.00327	0.00203
	1149.54	0.00107	0.00017	0.00056	0.00114	0.00332	0.00234
	1145.68	0.00088	0.00022	0.00084	0.00142	0.00328	0.00266
	1141.82	0.00055	0.00013	0.0013	0.0016	0.00352	0.00282
	1137.97	0.00052	5e-05	0.0015	0.00154	0.00385	0.00301
	1134.11	0.00068	0	0.0015	0.00145	0.00383	0.00336
	1130.25	0.00079	-4e-05	0.00176	0.00133	0.00348	0.00364
	1126.39	0.00094	4e-05	0.00214	0.00125	0.00303	0.00404
	1122.54	0.00134	0.0001	0.00209	0.00139	0.00266	0.00447
	1118.68	0.00171	0.00016	0.00177	0.00158	0.00268	0.00442
	1114.82	0.00165	0.00053	0.00163	0.00176	0.0031	0.00406
	1110.96	0.00146	0.00093	0.00157	0.00203	0.00358	0.00404
	1107.11	0.00145	0.00091	0.00154	0.0023	0.00391	0.00447
	1103.25	0.00157	0.00064	0.00157	0.00256	0.00407	0.00484
	1099.39	0.0016	0.00051	0.00144	0.00291	0.00418	0.00474
	1095.53	0.00152	0.00069	0.00125	0.00328	0.00438	0.00438
	1091.68	0.00172	0.00106	0.00134	0.00347	0.00461	0.00417
	1087.82	0.00219	0.00123	0.00166	0.00341	0.0049	0.00419
	1083.96	0.00239	0.00103	0.00187	0.00331	0.00523	0.00436
	1080.1	0.00218	0.00082	0.00193	0.00329	0.00545	0.00459
	1076.25	0.00192	0.00096	0.00195	0.00322	0.0056	0.00469
	1072.39	0.00183	0.0012	0.00185	0.00314	0.00571	0.00454
	1068.53	0.00187	0.00111	0.00173	0.0031	0.0057	0.00421
	1064.67	0.00198	0.00085	0.00173	0.00304	0.00562	0.00398
	1060.82	0.00213	0.00076	0.00185	0.00298	0.00563	0.00397
	1056.96	0.00218	0.00077	0.00201	0.00306	0.00584	0.00411
	1053.1	0.00218	0.00074	0.00213	0.00323	0.00607	0.00426
	1049.24	0.00229	0.00084	0.00215	0.00329	0.00613	0.00433
	1045.39	0.00243	0.00107	0.00216	0.00327	0.00609	0.00429
	1041.53	0.00242	0.00121	0.00227	0.00324	0.00599	0.0042
	1037.67	0.00234	0.00118	0.00246	0.00315	0.00583	0.00414
	1033.81	0.00235	0.00109	0.00265	0.00293	0.0058	0.00408
	1029.96	0.00232	0.00101	0.00269	0.00268	0.00585	0.00407
	1026.1	0.00213	0.00101	0.00237	0.00255	0.00578	0.00418
	1022.24	0.00189	0.001	0.00191	0.00259	0.00568	0.00426
	1018.38	0.00179	0.00095	0.00168	0.0027	0.00549	0.00416
	1014.53	0.0019	0.00094	0.00179	0.00268	0.00509	0.00409
	1010.67	0.002	0.00101	0.00197	0.00251	0.00468	0.00421
	1006.81	0.00185	0.00113	0.00196	0.00254	0.0046	0.00428
	1002.95	0.00163	0.0011	0.00187	0.00278	0.00487	0.00414
	999.095	0.0016	0.00082	0.00186	0.00289	0.00516	0.00418

## Sheet: Fig. 2e
Fig. 2e	Wavenumber (cm-1)	Absorbance (-0.4V)	Absorbance (-0.5V)	Absorbance (-0.6V)	Absorbance (-0.7V)	Absorbance (-0.8V)	Absorbance (-0.9V)
	3001.14	-0.00181	0.00221	0.00303	7e-05	0.00612	0.00254
	2997.29	-0.00182	0.00223	0.00306	8e-05	0.0061	0.00255
	2993.43	-0.00177	0.00221	0.00309	8e-05	0.00612	0.00252
	2989.57	-0.00176	0.0022	0.00308	7e-05	0.00617	0.00249
	2985.71	-0.00179	0.00219	0.00308	3e-05	0.00621	0.00248
	2981.86	-0.00179	0.00219	0.00311	3e-05	0.00618	0.00249
	2978	-0.00177	0.00221	0.00312	5e-05	0.00612	0.00253
	2974.14	-0.00176	0.0022	0.0031	5e-05	0.00611	0.00256
	2970.28	-0.00173	0.00218	0.00308	4e-05	0.00618	0.00255
	2966.43	-0.00167	0.0022	0.00307	5e-05	0.00623	0.00255
	2962.57	-0.00162	0.00225	0.00307	8e-05	0.00621	0.00253
	2958.71	-0.0016	0.0023	0.00309	0.00011	0.00621	0.00254
	2954.85	-0.00162	0.00232	0.00315	0.00013	0.00627	0.00258
	2951	-0.00166	0.00229	0.0032	0.00015	0.00632	0.00261
	2947.14	-0.00167	0.00228	0.00318	0.00017	0.00633	0.0026
	2943.28	-0.00166	0.00232	0.00313	0.00018	0.00634	0.0026
	2939.42	-0.00163	0.00236	0.00312	0.00021	0.00636	0.00262
	2935.57	-0.00161	0.00238	0.00315	0.00025	0.00638	0.00262
	2931.71	-0.00161	0.00238	0.00321	0.00025	0.00641	0.00263
	2927.85	-0.00157	0.0024	0.00325	0.00025	0.0064	0.00264
	2923.99	-0.00153	0.00243	0.00324	0.00024	0.00639	0.00265
	2920.14	-0.00151	0.00241	0.00325	0.00025	0.00639	0.00265
	2916.28	-0.00151	0.00235	0.00327	0.00027	0.00635	0.00264
	2912.42	-0.00153	0.00233	0.00325	0.00027	0.0063	0.00263
	2908.56	-0.00155	0.00236	0.00323	0.00025	0.00628	0.00265
	2904.71	-0.00154	0.00241	0.00323	0.00022	0.00626	0.00267
	2900.85	-0.00152	0.00245	0.00323	0.00018	0.00624	0.00269
	2896.99	-0.00152	0.00247	0.00325	0.00016	0.00623	0.00269
	2893.13	-0.00156	0.00247	0.00326	0.0002	0.00625	0.00268
	2889.28	-0.00161	0.00246	0.00324	0.00024	0.00629	0.00267
	2885.42	-0.00161	0.00247	0.00325	0.00026	0.00632	0.00269
	2881.56	-0.00157	0.00249	0.00327	0.00028	0.00635	0.0027
	2877.7	-0.00153	0.0025	0.00328	0.0003	0.00639	0.00271
	2873.85	-0.00154	0.00249	0.0033	0.0003	0.00641	0.00269
	2869.99	-0.00158	0.00248	0.00332	0.0003	0.00636	0.00266
	2866.13	-0.00158	0.00247	0.00332	0.00028	0.0063	0.00265
	2862.27	-0.00153	0.00247	0.00332	0.00029	0.00629	0.00266
	2858.42	-0.00144	0.00251	0.00335	0.0003	0.00631	0.00266
	2854.56	-0.00139	0.00254	0.00337	0.00029	0.00634	0.00267
	2850.7	-0.0014	0.00253	0.00337	0.00028	0.00637	0.0027
	2846.84	-0.00145	0.00252	0.00339	0.00028	0.00636	0.00271
	2842.99	-0.0015	0.00255	0.00341	0.00026	0.00631	0.00272
	2839.13	-0.00152	0.00255	0.00342	0.00028	0.00627	0.00273
	2835.27	-0.00153	0.00253	0.00339	0.00032	0.0063	0.00274
	2831.41	-0.00151	0.00249	0.00338	0.00035	0.0064	0.00273
	2827.56	-0.00149	0.00245	0.00338	0.00033	0.00644	0.00268
	2823.7	-0.00148	0.00244	0.00336	0.0003	0.0064	0.00262
	2819.84	-0.0015	0.00249	0.00333	0.00028	0.00633	0.00262
	2815.98	-0.00152	0.00255	0.00334	0.00031	0.00632	0.00265
	2812.13	-0.00152	0.00256	0.00337	0.00034	0.00637	0.00269
	2808.27	-0.00151	0.00255	0.00337	0.00036	0.0064	0.00271
	2804.41	-0.00151	0.00254	0.00336	0.00035	0.00635	0.00273
	2800.55	-0.00151	0.00253	0.00336	0.00036	0.00628	0.00274
	2796.7	-0.00149	0.00254	0.00338	0.00037	0.00627	0.00275
	2792.84	-0.00149	0.00254	0.00339	0.00037	0.00632	0.00275
	2788.98	-0.00151	0.00253	0.00342	0.00035	0.00635	0.00275
	2785.12	-0.00149	0.00253	0.00345	0.00035	0.00636	0.00278
	2781.27	-0.00144	0.00255	0.00345	0.00038	0.00637	0.00279
	2777.41	-0.00142	0.00255	0.00346	0.00037	0.00637	0.00278
	2773.55	-0.00143	0.00255	0.00347	0.00035	0.00636	0.00279
	2769.69	-0.00144	0.00256	0.00345	0.00038	0.00635	0.00279
	2765.84	-0.00142	0.00258	0.00343	0.00042	0.00636	0.00275
	2761.98	-0.00142	0.00259	0.00343	0.00041	0.00638	0.00271
	2758.12	-0.00142	0.00259	0.00343	0.00037	0.00639	0.00271
	2754.26	-0.00142	0.00258	0.00342	0.00035	0.0064	0.00274
	2750.41	-0.0014	0.0026	0.0034	0.00034	0.00642	0.00276
	2746.55	-0.0014	0.00261	0.00337	0.00031	0.00644	0.00277
	2742.69	-0.00142	0.00263	0.00339	0.00029	0.00641	0.00278
	2738.83	-0.00145	0.00264	0.00346	0.00031	0.00636	0.00279
	2734.98	-0.00144	0.00266	0.00349	0.00034	0.00633	0.00281
	2731.12	-0.00141	0.00265	0.00348	0.00037	0.00632	0.00284
	2727.26	-0.00141	0.00262	0.00348	0.00039	0.00629	0.00285
	2723.4	-0.00143	0.00259	0.00347	0.00038	0.00631	0.00282
	2719.55	-0.00143	0.00259	0.00346	0.00035	0.00636	0.00279
	2715.69	-0.00143	0.0026	0.00346	0.00032	0.0064	0.00275
	2711.83	-0.00142	0.00262	0.00344	0.00032	0.00641	0.00272
	2707.97	-0.00144	0.00265	0.00342	0.00035	0.0064	0.00273
	2704.12	-0.00146	0.00269	0.00343	0.00037	0.00639	0.00277
	2700.26	-0.00148	0.0027	0.00346	0.00035	0.0064	0.00279
	2696.4	-0.00147	0.00265	0.00349	0.00036	0.00639	0.00278
	2692.54	-0.00146	0.0026	0.00353	0.00038	0.00636	0.0028
	2688.69	-0.00144	0.00261	0.00353	0.00037	0.00633	0.00281
	2684.83	-0.00143	0.00266	0.00348	0.00034	0.00631	0.00278
	2680.97	-0.00146	0.00269	0.00345	0.00031	0.00632	0.00275
	2677.11	-0.0015	0.00267	0.00345	0.00029	0.00634	0.00277
	2673.26	-0.00151	0.00266	0.00342	0.00028	0.00636	0.00283
	2669.4	-0.00147	0.00266	0.00338	0.0003	0.00637	0.00285
	2665.54	-0.00143	0.00263	0.00337	0.00034	0.00637	0.00283
	2661.68	-0.00143	0.00259	0.00338	0.00037	0.00635	0.00279
	2657.83	-0.00145	0.00259	0.0034	0.00036	0.00631	0.00275
	2653.97	-0.00144	0.00262	0.00342	0.00031	0.00627	0.00273
	2650.11	-0.00144	0.00266	0.00344	0.00026	0.00625	0.00273
	2646.25	-0.00146	0.00266	0.00342	0.00024	0.00625	0.00275
	2642.4	-0.00146	0.00264	0.00341	0.00024	0.00624	0.00272
	2638.54	-0.00146	0.00261	0.00341	0.00026	0.00624	0.00269
	2634.68	-0.00146	0.00258	0.00337	0.00027	0.00627	0.00268
	2630.82	-0.00146	0.00259	0.00333	0.00028	0.00631	0.00267
	2626.97	-0.00145	0.00262	0.00336	0.00028	0.0063	0.00266
	2623.11	-0.00145	0.00263	0.00341	0.00028	0.00628	0.00268
	2619.25	-0.00146	0.0026	0.00342	0.00025	0.00626	0.00267
	2615.39	-0.00147	0.00258	0.00339	0.0002	0.00624	0.00266
	2611.54	-0.00149	0.00259	0.00336	0.00017	0.00624	0.00267
	2607.68	-0.00151	0.00261	0.00335	0.00021	0.00629	0.00267
	2603.82	-0.00152	0.00261	0.00334	0.00026	0.00631	0.00265
	2599.96	-0.00152	0.00256	0.00335	0.00028	0.00626	0.00265
	2596.11	-0.0015	0.00251	0.00337	0.00027	0.0062	0.00264
	2592.25	-0.00148	0.00249	0.00338	0.00026	0.00618	0.0026
	2588.39	-0.00146	0.00251	0.00335	0.00027	0.00621	0.00256
	2584.53	-0.00147	0.00254	0.00334	0.00025	0.0062	0.00257
	2580.68	-0.0015	0.00256	0.00337	0.00022	0.00615	0.00263
	2576.82	-0.00155	0.00253	0.0034	0.00021	0.00612	0.00265
	2572.96	-0.00156	0.0025	0.0034	0.0002	0.00612	0.00264
	2569.1	-0.00152	0.00252	0.00338	0.00017	0.00613	0.00263
	2565.25	-0.00146	0.00252	0.00336	0.00017	0.00614	0.00261
	2561.39	-0.00143	0.00251	0.00334	0.00022	0.00612	0.00258
	2557.53	-0.00144	0.00251	0.00332	0.00023	0.00612	0.00257
	2553.67	-0.00148	0.00255	0.00333	0.00019	0.00613	0.00256
	2549.82	-0.0015	0.00259	0.00337	0.00015	0.00614	0.00255
	2545.96	-0.0015	0.0026	0.00337	0.00013	0.00615	0.00254
	2542.1	-0.0015	0.00259	0.00332	0.00012	0.00618	0.00257
	2538.24	-0.00151	0.00258	0.00327	0.00013	0.0062	0.00259
	2534.39	-0.00152	0.00258	0.00326	0.00015	0.0062	0.00262
	2530.53	-0.0015	0.00258	0.00327	0.00019	0.00618	0.00264
	2526.67	-0.00149	0.00258	0.00328	0.00019	0.00616	0.00266
	2522.81	-0.0015	0.00256	0.00329	0.00016	0.00614	0.00264
	2518.96	-0.00151	0.00253	0.00332	0.00013	0.00613	0.0026
	2515.1	-0.0015	0.0025	0.00334	0.00013	0.00613	0.00256
	2511.24	-0.00149	0.0025	0.00332	0.00015	0.00611	0.00253
	2507.38	-0.0015	0.00251	0.00329	0.00017	0.00608	0.00251
	2503.52	-0.00152	0.00254	0.0033	0.0002	0.00606	0.00253
	2499.67	-0.00154	0.00256	0.00331	0.0002	0.00608	0.00257
	2495.81	-0.00157	0.00256	0.00329	0.00018	0.00611	0.00258
	2491.95	-0.00157	0.00256	0.00326	0.00015	0.00613	0.00258
	2488.09	-0.00154	0.00256	0.00326	0.00013	0.00613	0.00258
	2484.24	-0.00152	0.00254	0.00328	0.00013	0.00611	0.00258
	2480.38	-0.0015	0.00252	0.00328	0.00013	0.0061	0.00259
	2476.52	-0.0015	0.00251	0.00328	0.00013	0.00608	0.0026
	2472.66	-0.00151	0.00249	0.00329	0.00012	0.00606	0.00261
	2468.81	-0.00151	0.0025	0.00331	0.00011	0.00606	0.0026
	2464.95	-0.00152	0.00255	0.00329	0.00013	0.00606	0.00259
	2461.09	-0.00155	0.00258	0.00325	0.00013	0.00609	0.00257
	2457.23	-0.00154	0.00255	0.00323	0.00012	0.00612	0.00256
	2453.38	-0.00148	0.0025	0.00324	0.00013	0.00614	0.00258
	2449.52	-0.00145	0.00246	0.00325	0.00017	0.00614	0.0026
	2445.66	-0.00149	0.00245	0.00327	0.00018	0.00613	0.0026
	2441.8	-0.00155	0.00249	0.00327	0.00016	0.00611	0.00258
	2437.95	-0.00156	0.00253	0.00324	0.00016	0.00609	0.00256
	2434.09	-0.00153	0.00253	0.00321	0.00015	0.00608	0.00253
	2430.23	-0.00149	0.00251	0.00319	0.00012	0.00609	0.00252
	2426.37	-0.00148	0.00251	0.00318	0.00012	0.00609	0.00253
	2422.52	-0.00151	0.00253	0.00321	0.00014	0.00608	0.00254
	2418.66	-0.00153	0.00251	0.00327	0.00016	0.00606	0.00254
	2414.8	-0.00151	0.00248	0.00331	0.00016	0.00605	0.00254
	2410.94	-0.00148	0.00249	0.00331	0.00013	0.00606	0.00258
	2407.09	-0.00146	0.00248	0.00331	0.00011	0.00608	0.0026
	2403.23	-0.00148	0.00244	0.00329	0.00012	0.0061	0.00257
	2399.37	-0.00149	0.00243	0.00325	0.00013	0.0061	0.00253
	2395.51	-0.00147	0.00246	0.00322	0.00014	0.0061	0.00251
	2391.66	-0.00146	0.00248	0.00323	0.00014	0.00606	0.00249
	2387.8	-0.00146	0.00248	0.00327	0.00014	0.00603	0.00248
	2383.94	-0.00142	0.00244	0.0033	0.00019	0.00603	0.00249
	2380.08	-0.00129	0.00236	0.00335	0.00025	0.00599	0.00253
	2376.23	-0.00111	0.00226	0.00341	0.00035	0.00586	0.00257
	2372.37	-0.00086	0.00211	0.00346	0.00051	0.00564	0.0026
	2368.51	-0.00051	0.00192	0.00346	0.00077	0.00533	0.0027
	2364.65	-0.00014	0.00179	0.00341	0.00109	0.00492	0.00288
	2360.8	-2e-05	0.00179	0.0033	0.0012	0.00474	0.00296
	2356.94	-0.00029	0.00196	0.00322	0.00092	0.00506	0.00277
	2353.08	-0.00063	0.00216	0.00322	0.00064	0.00544	0.00258
	2349.22	-0.00078	0.00224	0.00323	0.00054	0.0056	0.00256
	2345.37	-0.00071	0.0022	0.0032	0.00054	0.00557	0.00262
	2341.51	-0.00064	0.00212	0.00317	0.00058	0.00547	0.00269
	2337.65	-0.00069	0.00211	0.0032	0.00065	0.00543	0.00275
	2333.79	-0.0008	0.00217	0.0033	0.00067	0.00548	0.00276
	2329.94	-0.0009	0.00221	0.00343	0.00055	0.00556	0.00268
	2326.08	-0.00101	0.00221	0.00351	0.00041	0.0056	0.0026
	2322.22	-0.00115	0.00227	0.00353	0.00039	0.00565	0.00259
	2318.36	-0.00126	0.00239	0.00353	0.00038	0.00576	0.00261
	2314.51	-0.00131	0.00247	0.00349	0.0003	0.00588	0.0026
	2310.65	-0.00133	0.00246	0.00343	0.00025	0.00595	0.00258
	2306.79	-0.00139	0.00241	0.00335	0.00024	0.00598	0.00254
	2302.93	-0.00146	0.00241	0.0033	0.00023	0.00602	0.00253
	2299.08	-0.00149	0.00245	0.00329	0.0002	0.00603	0.00255
	2295.22	-0.00148	0.00249	0.00332	0.00018	0.00603	0.00255
	2291.36	-0.00149	0.00251	0.00332	0.00016	0.00602	0.00255
	2287.5	-0.00152	0.00251	0.0033	0.00015	0.00601	0.00256
	2283.65	-0.00154	0.00251	0.00327	0.00012	0.00598	0.00258
	2279.79	-0.00153	0.00247	0.00325	0.0001	0.00595	0.00257
	2275.93	-0.00152	0.00244	0.00325	0.00011	0.00594	0.00255
	2272.07	-0.00152	0.00245	0.00325	0.00012	0.00594	0.00253
	2268.22	-0.00152	0.00246	0.00326	0.0001	0.00596	0.00251
	2264.36	-0.00153	0.00246	0.00327	4e-05	0.00598	0.00249
	2260.5	-0.00156	0.00245	0.00326	1e-05	0.00598	0.00249
	2256.64	-0.00158	0.00243	0.00323	1e-05	0.00597	0.00251
	2252.79	-0.00159	0.00244	0.0032	2e-05	0.00596	0.00249
	2248.93	-0.00159	0.00245	0.0032	3e-05	0.00595	0.00247
	2245.07	-0.0016	0.00246	0.00322	6e-05	0.00596	0.00247
	2241.21	-0.00161	0.00246	0.00324	9e-05	0.00596	0.00249
	2237.36	-0.00157	0.00248	0.00324	9e-05	0.00596	0.00249
	2233.5	-0.00153	0.00249	0.00323	7e-05	0.00596	0.00248
	2229.64	-0.00154	0.00247	0.00325	3e-05	0.00598	0.00249
	2225.78	-0.00159	0.00244	0.00328	4e-05	0.00602	0.00249
	2221.93	-0.00161	0.00243	0.00328	9e-05	0.00607	0.00248
	2218.07	-0.00158	0.00245	0.00326	0.00013	0.0061	0.00248
	2214.21	-0.00155	0.00249	0.00325	0.00014	0.00612	0.0025
	2210.35	-0.00154	0.00252	0.00326	0.00014	0.00612	0.00253
	2206.5	-0.00153	0.00252	0.00327	0.00016	0.00608	0.00255
	2202.64	-0.00151	0.0025	0.00328	0.00018	0.00606	0.00256
	2198.78	-0.00151	0.00247	0.00327	0.00017	0.00608	0.00257
	2194.92	-0.00153	0.00247	0.00327	0.00013	0.0061	0.00258
	2191.07	-0.00154	0.00246	0.00329	0.00012	0.00608	0.00258
	2187.21	-0.00154	0.00247	0.00329	0.00013	0.00605	0.00258
	2183.35	-0.00153	0.00247	0.00325	0.00013	0.00607	0.00257
	2179.49	-0.00152	0.00248	0.00322	0.00014	0.00611	0.00256
	2175.64	-0.00153	0.00248	0.00322	0.00014	0.00612	0.00253
	2171.78	-0.00155	0.00248	0.00324	0.00013	0.00611	0.00251
	2167.92	-0.00156	0.00248	0.00326	0.00011	0.0061	0.00252
	2164.06	-0.00154	0.00249	0.00326	0.00012	0.00609	0.00253
	2160.21	-0.00149	0.00251	0.00327	0.00015	0.00608	0.00255
	2156.35	-0.00144	0.00252	0.00329	0.00016	0.00607	0.00257
	2152.49	-0.00142	0.00251	0.00332	0.00017	0.00609	0.00258
	2148.63	-0.00144	0.00252	0.00333	0.00018	0.00613	0.00258
	2144.78	-0.00148	0.00253	0.00332	0.00019	0.00614	0.00257
	2140.92	-0.00152	0.00251	0.00331	0.00019	0.00612	0.00257
	2137.06	-0.00154	0.00247	0.00331	0.00018	0.00612	0.00256
	2133.2	-0.00152	0.00247	0.00329	0.00016	0.00612	0.00257
	2129.35	-0.00149	0.0025	0.00327	0.00013	0.0061	0.00259
	2125.49	-0.00147	0.00253	0.00328	0.00012	0.00608	0.00261
	2121.63	-0.00144	0.00254	0.00332	0.00014	0.00608	0.00262
	2117.77	-0.0014	0.00254	0.00336	0.00018	0.00609	0.00262
	2113.92	-0.00137	0.00254	0.00335	0.0002	0.00611	0.00264
	2110.06	-0.00137	0.00255	0.00334	0.00021	0.00613	0.00265
	2106.2	-0.00139	0.00256	0.00333	0.00019	0.00613	0.00264
	2102.34	-0.00142	0.00257	0.00332	0.00015	0.00612	0.00263
	2098.49	-0.00144	0.0026	0.00333	0.00013	0.00611	0.00263
	2094.63	-0.00142	0.00265	0.00336	0.00014	0.00613	0.00263
	2090.77	-0.00136	0.0027	0.00343	0.00019	0.00616	0.00265
	2086.91	-0.00127	0.00276	0.00354	0.00025	0.00619	0.0027
	2083.06	-0.00119	0.00283	0.00364	0.00032	0.00625	0.0028
	2079.2	-0.00112	0.00295	0.00377	0.00042	0.00635	0.00292
	2075.34	-0.00101	0.00311	0.00395	0.00055	0.00646	0.00304
	2071.48	-0.00086	0.00328	0.00416	0.00071	0.00657	0.00317
	2067.63	-0.00071	0.00345	0.00435	0.0009	0.00669	0.00334
	2063.77	-0.0006	0.0036	0.00452	0.00107	0.00684	0.00355
	2059.91	-0.00059	0.00369	0.00464	0.00118	0.00696	0.00371
	2056.05	-0.00064	0.00372	0.00467	0.00124	0.00703	0.00378
	2052.2	-0.00068	0.0037	0.00464	0.00125	0.00707	0.0038
	2048.34	-0.00073	0.00364	0.00459	0.00122	0.00708	0.00379
	2044.48	-0.00078	0.00354	0.0045	0.00118	0.00706	0.00372
	2040.62	-0.00084	0.00342	0.00437	0.0011	0.00699	0.00362
	2036.77	-0.00092	0.00331	0.00422	0.00099	0.00687	0.0035
	2032.91	-0.00101	0.00322	0.00407	0.00087	0.00676	0.00339
	2029.05	-0.00109	0.00311	0.00396	0.00077	0.00666	0.00328
	2025.19	-0.00116	0.00299	0.00385	0.00068	0.00659	0.00316
	2021.34	-0.00123	0.00288	0.00373	0.00057	0.00652	0.00302
	2017.48	-0.0013	0.00279	0.00361	0.00046	0.00643	0.00289
	2013.62	-0.00136	0.00272	0.00354	0.00039	0.00632	0.00281
	2009.76	-0.00142	0.00264	0.0035	0.00034	0.00622	0.00276
	2005.91	-0.00148	0.00257	0.00343	0.00028	0.00615	0.00269
	2002.05	-0.00151	0.00252	0.00335	0.00024	0.00611	0.00264
	1998.19	-0.00151	0.0025	0.0033	0.00022	0.00608	0.00259
	1994.33	-0.00148	0.00251	0.00327	0.00021	0.00607	0.00253
	1990.48	-0.00148	0.00252	0.00327	0.00018	0.00606	0.0025
	1986.62	-0.00152	0.00253	0.00328	0.00016	0.00604	0.0025
	1982.76	-0.00153	0.00253	0.00327	0.00015	0.00601	0.00249
	1978.9	-0.00152	0.00252	0.00324	0.00014	0.00599	0.00247
	1975.05	-0.00153	0.0025	0.00323	0.00014	0.00597	0.00243
	1971.19	-0.00155	0.00248	0.00321	0.00014	0.00597	0.0024
	1967.33	-0.00153	0.00249	0.0032	0.00012	0.00599	0.00241
	1963.47	-0.00149	0.0025	0.00322	9e-05	0.006	0.00245
	1959.62	-0.00147	0.00252	0.00326	7e-05	0.00598	0.00244
	1955.76	-0.00146	0.00253	0.00328	8e-05	0.00596	0.00242
	1951.9	-0.00144	0.00254	0.00329	0.00011	0.00595	0.00242
	1948.04	-0.00139	0.00257	0.00328	0.00014	0.00598	0.0024
	1944.19	-0.00135	0.00259	0.00325	0.00018	0.00602	0.00235
	1940.33	-0.00137	0.00258	0.00325	0.00017	0.00601	0.00234
	1936.47	-0.00145	0.00256	0.00326	0.00014	0.00598	0.00236
	1932.61	-0.0015	0.00255	0.00325	0.00011	0.00595	0.00239
	1928.76	-0.00148	0.00253	0.00322	0.00012	0.00593	0.00241
	1924.9	-0.00142	0.00252	0.00317	0.00014	0.00594	0.0024
	1921.04	-0.00142	0.00252	0.00313	0.00014	0.00593	0.00235
	1917.18	-0.0015	0.00251	0.00312	0.00011	0.00592	0.00232
	1913.33	-0.00154	0.0025	0.00313	0.00011	0.00594	0.0023
	1909.47	-0.00153	0.00248	0.00314	0.0001	0.00594	0.00228
	1905.61	-0.00154	0.00244	0.00316	9e-05	0.00592	0.00229
	1901.75	-0.00156	0.0024	0.00318	7e-05	0.00589	0.0023
	1897.9	-0.00155	0.00239	0.00317	6e-05	0.00588	0.00228
	1894.04	-0.0015	0.00241	0.00317	8e-05	0.00588	0.00227
	1890.18	-0.00147	0.00244	0.00319	0.0001	0.0059	0.00229
	1886.32	-0.00147	0.00246	0.00322	9e-05	0.00592	0.00234
	1882.47	-0.00149	0.00247	0.00324	6e-05	0.00593	0.0024
	1878.61	-0.00148	0.00245	0.00323	5e-05	0.00593	0.00243
	1874.75	-0.00142	0.00246	0.00322	0.0001	0.00593	0.00238
	1870.89	-0.00129	0.0025	0.0032	0.0002	0.00596	0.00227
	1867.04	-0.00124	0.00253	0.00321	0.00024	0.00595	0.00227
	1863.18	-0.00134	0.00254	0.00323	0.00018	0.00593	0.0024
	1859.32	-0.00144	0.00255	0.00325	0.00014	0.00595	0.00249
	1855.46	-0.00147	0.00256	0.00327	0.00016	0.00599	0.0025
	1851.61	-0.00141	0.00256	0.00329	0.00024	0.00603	0.00247
	1847.75	-0.00127	0.00256	0.00328	0.00035	0.00609	0.00241
	1843.89	-0.00118	0.00257	0.00327	0.00038	0.00615	0.0024
	1840.03	-0.0012	0.00261	0.0033	0.00033	0.00617	0.00247
	1836.18	-0.00121	0.00266	0.00335	0.00032	0.00617	0.00251
	1832.32	-0.00113	0.0027	0.00337	0.00038	0.00618	0.00249
	1828.46	-0.00106	0.0027	0.00338	0.00045	0.00623	0.00247
	1824.6	-0.00112	0.0027	0.00341	0.00046	0.00627	0.00255
	1820.75	-0.00121	0.00269	0.00347	0.00045	0.0063	0.00268
	1816.89	-0.00123	0.00267	0.00351	0.00048	0.00634	0.00274
	1813.03	-0.0012	0.00267	0.00352	0.0005	0.00639	0.00272
	1809.17	-0.00118	0.0027	0.00352	0.0005	0.00641	0.00269
	1805.32	-0.00115	0.00273	0.00348	0.00053	0.0064	0.00267
	1801.46	-0.00108	0.00276	0.00341	0.00062	0.00641	0.00263
	1797.6	-0.001	0.00277	0.00335	0.0007	0.00643	0.00256
	1793.74	-0.00099	0.00277	0.00332	0.00069	0.00647	0.00253
	1789.89	-0.00106	0.00277	0.00336	0.00058	0.00646	0.00259
	1786.03	-0.00113	0.00275	0.0034	0.00049	0.00643	0.00262
	1782.17	-0.00113	0.00274	0.00338	0.00048	0.00642	0.00257
	1778.31	-0.00108	0.00274	0.00333	0.00054	0.00644	0.00246
	1774.46	-0.001	0.00271	0.00327	0.00062	0.00643	0.00234
	1770.6	-0.001	0.00266	0.00325	0.00061	0.00637	0.00232
	1766.74	-0.0011	0.00264	0.00328	0.0005	0.00634	0.00242
	1762.88	-0.00114	0.00265	0.0033	0.00043	0.00635	0.00247
	1759.03	-0.0011	0.00264	0.00327	0.00042	0.00635	0.00244
	1755.17	-0.00101	0.00263	0.00318	0.00046	0.00635	0.00236
	1751.31	-0.00088	0.00262	0.00306	0.00058	0.00642	0.00222
	1747.45	-0.00079	0.00262	0.00303	0.00067	0.00649	0.00212
	1743.6	-0.00081	0.00259	0.00306	0.00065	0.00647	0.00214
	1739.74	-0.00081	0.00256	0.00305	0.00065	0.0064	0.00216
	1735.88	-0.00076	0.00255	0.00304	0.0007	0.00634	0.00212
	1732.02	-0.00087	0.00256	0.00315	0.00065	0.0063	0.00223
	1728.17	-0.00106	0.00258	0.00328	0.00055	0.00631	0.00243
	1724.31	-0.00106	0.00262	0.00327	0.00056	0.00636	0.0025
	1720.45	-0.00085	0.00267	0.00314	0.00069	0.00643	0.00239
	1716.59	-0.00072	0.00269	0.00306	0.00079	0.00654	0.0023
	1712.74	-0.00085	0.00269	0.00318	0.00073	0.00662	0.00238
	1708.88	-0.00088	0.00268	0.00327	0.0007	0.00668	0.00239
	1705.02	-0.00067	0.00267	0.00319	0.00077	0.00674	0.00226
	1701.16	-0.00038	0.00267	0.00303	0.00091	0.00678	0.00212
	1697.31	-0.00048	0.00274	0.00309	0.00097	0.00682	0.00222
	1693.45	-0.00077	0.0028	0.00322	0.00093	0.00685	0.00238
	1689.59	-0.00078	0.00281	0.00319	0.00093	0.00686	0.00242
	1685.73	-0.00061	0.00279	0.00307	0.00097	0.00688	0.00237
	1681.88	-0.00058	0.00274	0.00311	0.00096	0.00694	0.00237
	1678.02	-0.00067	0.00274	0.00322	0.00096	0.00699	0.00241
	1674.16	-0.00067	0.00278	0.00319	0.00103	0.00704	0.00242
	1670.3	-0.00072	0.00282	0.00317	0.00104	0.00706	0.00251
	1666.44	-0.00087	0.00284	0.00328	0.00094	0.00706	0.00267
	1662.59	-0.00097	0.00285	0.00338	0.00087	0.00709	0.00275
	1658.73	-0.00088	0.00283	0.00337	0.00088	0.00709	0.0027
	1654.87	-0.00058	0.00282	0.0032	0.00103	0.00702	0.00252
	1651.01	-0.00027	0.00285	0.00308	0.00124	0.00701	0.00237
	1647.16	-0.00041	0.00289	0.00331	0.00125	0.00709	0.00252
	1643.3	-0.00062	0.00291	0.00356	0.00117	0.00714	0.00275
	1639.44	-0.00062	0.00294	0.00362	0.00118	0.00723	0.00289
	1635.58	-0.00053	0.00299	0.00362	0.00124	0.00736	0.00302
	1631.73	-0.00056	0.00307	0.00369	0.00126	0.0074	0.00313
	1627.87	-0.00056	0.00315	0.00374	0.00128	0.00743	0.00319
	1624.01	-0.0005	0.00322	0.00374	0.00133	0.00747	0.00325
	1620.15	-0.00051	0.00324	0.00374	0.00133	0.00747	0.00328
	1616.3	-0.00058	0.00318	0.00375	0.00128	0.00738	0.0033
	1612.44	-0.00072	0.00311	0.00376	0.00119	0.00727	0.00331
	1608.58	-0.00087	0.00303	0.00371	0.00108	0.00717	0.00329
	1604.72	-0.00101	0.00293	0.0036	0.00094	0.00703	0.00317
	1600.87	-0.00115	0.00278	0.00347	0.00077	0.00684	0.00298
	1597.01	-0.00133	0.0026	0.00333	0.00058	0.00659	0.00277
	1593.15	-0.00155	0.00241	0.00316	0.00035	0.00633	0.00257
	1589.29	-0.00174	0.00223	0.00296	8e-05	0.00608	0.00237
	1585.44	-0.00187	0.00204	0.00276	-0.00014	0.00589	0.00214
	1581.58	-0.00192	0.00187	0.00251	-0.00028	0.00575	0.00188
	1577.72	-0.00193	0.00171	0.00221	-0.00036	0.00562	0.00159
	1573.86	-0.00205	0.00153	0.00195	-0.00045	0.00547	0.00132
	1570.01	-0.00225	0.0013	0.00179	-0.00059	0.00529	0.00115
	1566.15	-0.00236	0.00109	0.0016	-0.00072	0.0051	0.00099
	1562.29	-0.00233	0.00088	0.00128	-0.00085	0.00485	0.00071
	1558.43	-0.00242	0.00057	0.00079	-0.00112	0.00444	0.00019
	1554.58	-0.0029	0.00024	0.00055	-0.00156	0.00411	-0.00018
	1550.72	-0.00329	1e-05	0.00043	-0.00182	0.00392	-0.00034
	1546.86	-0.00338	-0.00024	0.00014	-0.00188	0.00373	-0.0006
	1543	-0.00331	-0.0006	-0.0004	-0.00191	0.00337	-0.00117
	1539.15	-0.00363	-0.00097	-0.00086	-0.00234	0.00283	-0.00181
	1535.29	-0.0042	-0.00118	-0.00094	-0.00282	0.00246	-0.00204
	1531.43	-0.00448	-0.00134	-0.00097	-0.00302	0.00227	-0.00218
	1527.57	-0.00443	-0.00146	-0.0011	-0.00305	0.00216	-0.00242
	1523.72	-0.00417	-0.0015	-0.00133	-0.00298	0.00205	-0.00273
	1519.86	-0.00408	-0.00145	-0.00142	-0.003	0.00188	-0.00293
	1516	-0.0042	-0.00139	-0.00126	-0.0031	0.00178	-0.0029
	1512.14	-0.00416	-0.00139	-0.00116	-0.00304	0.00175	-0.00285
	1508.29	-0.00395	-0.00132	-0.00105	-0.00282	0.0018	-0.00277
	1504.43	-0.00387	-0.00106	-0.00066	-0.0027	0.00199	-0.00254
	1500.57	-0.00383	-0.00077	-0.00028	-0.00264	0.00221	-0.00224
	1496.71	-0.00367	-0.00047	-3e-05	-0.00246	0.00243	-0.00191
	1492.86	-0.00346	-0.00021	9e-05	-0.0023	0.00266	-0.00164
	1489	-0.00332	-6e-05	0.00022	-0.00224	0.00286	-0.00143
	1485.14	-0.0033	3e-05	0.00046	-0.00223	0.00296	-0.00118
	1481.28	-0.00321	7e-05	0.00064	-0.00211	0.00298	-0.00099
	1477.43	-0.0029	0.0001	0.00064	-0.00182	0.00297	-0.00089
	1473.57	-0.00253	0.00016	0.00055	-0.0015	0.00301	-0.00081
	1469.71	-0.00246	0.00027	0.00063	-0.00142	0.00318	-0.00059
	1465.85	-0.00248	0.00034	0.00075	-0.0014	0.0033	-0.00035
	1462	-0.0022	0.00036	0.00065	-0.00116	0.0033	-0.00026
	1458.14	-0.00162	0.00043	0.00038	-0.00068	0.00329	-0.00019
	1454.28	-0.0014	0.00063	0.00047	-0.00048	0.00345	0.00012
	1450.42	-0.00162	0.00079	0.00087	-0.00067	0.00363	0.00045
	1446.57	-0.00181	0.00084	0.00121	-0.00082	0.00374	0.00065
	1442.71	-0.00181	0.00088	0.00138	-0.0008	0.00382	0.00077
	1438.85	-0.00165	0.00097	0.00141	-0.00071	0.00391	0.00079
	1434.99	-0.00159	0.00108	0.00142	-0.00067	0.00408	0.00077
	1431.14	-0.00172	0.00113	0.00149	-0.00066	0.00431	0.00087
	1427.28	-0.00175	0.00118	0.00157	-0.0006	0.00451	0.00107
	1423.42	-0.00157	0.00127	0.00164	-0.00046	0.00469	0.00125
	1419.56	-0.00141	0.0014	0.00174	-0.0003	0.00486	0.00136
	1415.71	-0.00147	0.00155	0.00191	-0.00024	0.00499	0.00147
	1411.85	-0.00156	0.00167	0.00205	-0.00021	0.00509	0.00162
	1407.99	-0.00156	0.00175	0.00217	-0.00015	0.00523	0.00174
	1404.13	-0.00153	0.00176	0.00226	-0.00011	0.00538	0.00176
	1400.28	-0.00146	0.00172	0.00223	-7e-05	0.00546	0.00167
	1396.42	-0.00144	0.00166	0.00215	-6e-05	0.0054	0.00151
	1392.56	-0.00153	0.0016	0.00218	-0.00016	0.00528	0.00143
	1388.7	-0.00156	0.00155	0.00222	-0.00029	0.00521	0.00149
	1384.85	-0.00153	0.00154	0.00217	-0.00035	0.00518	0.00159
	1380.99	-0.00151	0.00157	0.00211	-0.00035	0.00518	0.00164
	1377.13	-0.00149	0.00157	0.00211	-0.00033	0.0052	0.0016
	1373.27	-0.00154	0.00156	0.00217	-0.00033	0.00519	0.00162
	1369.42	-0.00159	0.00159	0.00219	-0.00036	0.00515	0.00172
	1365.56	-0.00153	0.00162	0.00213	-0.00036	0.00508	0.00172
	1361.7	-0.00149	0.00163	0.00211	-0.00037	0.00499	0.00164
	1357.84	-0.0016	0.00164	0.00218	-0.00047	0.00491	0.00159
	1353.99	-0.00172	0.00169	0.00225	-0.00057	0.0049	0.00157
	1350.13	-0.0018	0.00173	0.00226	-0.00059	0.00495	0.00155
	1346.27	-0.0018	0.00172	0.00224	-0.00053	0.00499	0.0015
	1342.41	-0.00172	0.00165	0.00218	-0.00046	0.00495	0.00143
	1338.56	-0.00167	0.00159	0.00207	-0.00049	0.00485	0.00143
	1334.7	-0.00174	0.00159	0.00207	-0.00058	0.0048	0.00157
	1330.84	-0.00178	0.00162	0.00221	-0.00062	0.00481	0.00171
	1326.98	-0.0017	0.00164	0.00232	-0.00058	0.0048	0.00175
	1323.13	-0.00159	0.00162	0.00231	-0.00049	0.00476	0.00168
	1319.27	-0.00153	0.00161	0.0022	-0.00038	0.00469	0.00162
	1315.41	-0.00155	0.00162	0.0021	-0.00029	0.00461	0.00167
	1311.55	-0.00163	0.00169	0.00205	-0.00027	0.00457	0.00173
	1307.7	-0.00167	0.00174	0.00203	-0.00031	0.00458	0.0017
	1303.84	-0.00162	0.0017	0.00204	-0.00031	0.00459	0.00164
	1299.98	-0.00155	0.00165	0.00207	-0.00025	0.0046	0.00164
	1296.12	-0.00152	0.00161	0.00211	-0.00021	0.00465	0.00174
	1292.27	-0.00149	0.00165	0.00213	-0.00021	0.0047	0.00182
	1288.41	-0.00151	0.00178	0.0022	-0.00022	0.00468	0.00178
	1284.55	-0.00153	0.00184	0.00231	-0.00022	0.00462	0.00167
	1280.69	-0.00147	0.00179	0.00234	-0.00025	0.00457	0.00164
	1276.84	-0.00143	0.00176	0.00227	-0.00033	0.00459	0.00166
	1272.98	-0.00149	0.00171	0.00216	-0.00046	0.00459	0.00161
	1269.12	-0.00163	0.0016	0.00208	-0.00063	0.00449	0.00146
	1265.26	-0.00181	0.00145	0.00202	-0.00083	0.0043	0.00125
	1261.41	-0.00202	0.00126	0.00183	-0.00104	0.00401	0.00101
	1257.55	-0.00225	0.00097	0.00141	-0.00137	0.00357	0.00068
	1253.69	-0.00255	0.00052	0.00079	-0.00195	0.00298	0.00012
	1249.83	-0.00303	-0.00014	-3e-05	-0.00277	0.00221	-0.0007
	1245.98	-0.0037	-0.00099	-0.00105	-0.00382	0.00117	-0.00174
	1242.12	-0.00443	-0.00191	-0.00216	-0.00506	-8e-05	-0.00294
	1238.26	-0.00507	-0.00274	-0.00312	-0.00629	-0.00131	-0.0042
	1234.4	-0.00546	-0.00323	-0.00364	-0.00713	-0.00226	-0.00527
	1230.55	-0.0054	-0.00319	-0.00363	-0.00728	-0.00265	-0.00578
	1226.69	-0.00488	-0.00267	-0.00314	-0.0067	-0.00231	-0.00551
	1222.83	-0.00421	-0.00195	-0.00235	-0.00568	-0.0014	-0.00462
	1218.97	-0.00363	-0.00131	-0.00148	-0.00462	-0.00036	-0.0035
	1215.12	-0.0032	-0.00083	-0.00072	-0.00383	0.00045	-0.0025
	1211.26	-0.00291	-0.00044	-0.00024	-0.00332	0.00099	-0.00174
	1207.4	-0.0027	-0.00015	-3e-05	-0.00292	0.00141	-0.00117
	1203.54	-0.00247	5e-05	5e-05	-0.00254	0.0018	-0.00084
	1199.69	-0.00226	0.00018	0.00012	-0.00226	0.00207	-0.0007
	1195.83	-0.00211	0.00022	0.00021	-0.00211	0.00213	-0.0006
	1191.97	-0.00203	0.00023	0.00038	-0.00195	0.00205	-0.00052
	1188.11	-0.00187	0.00036	0.00055	-0.00172	0.00198	-0.00049
	1184.26	-0.0016	0.00057	0.00057	-0.00148	0.00198	-0.00047
	1180.4	-0.00139	0.0007	0.00041	-0.00126	0.00202	-0.00039
	1176.54	-0.00133	0.00073	0.00029	-0.00105	0.00207	-0.00022
	1172.68	-0.00123	0.00078	0.00038	-0.0009	0.00207	2e-05
	1168.83	-0.00103	0.00084	0.00055	-0.0008	0.00197	0.00023
	1164.97	-0.00091	0.00088	0.00061	-0.00058	0.00189	0.00043
	1161.11	-0.00082	0.00079	0.00066	-0.00027	0.00196	0.00063
	1157.25	-0.00061	0.00056	0.00072	-0.00019	0.00202	0.0008
	1153.4	-0.00043	0.00042	0.00069	-0.00039	0.00192	0.00091
	1149.54	-0.0004	0.0003	0.00058	-0.00052	0.00168	0.00087
	1145.68	-0.00029	-0.00017	0.00048	-0.00046	0.0013	0.00074
	1141.82	4e-05	-0.00078	0.00038	-0.00028	0.0008	0.0008
	1137.97	0.00034	-0.00097	0.00012	0.00019	0.00033	0.00111
	1134.11	0.00052	-0.00088	-0.00023	0.00084	0.00024	0.00134
	1130.25	0.00078	-0.00084	-0.00039	0.00105	0.00077	0.00119
	1126.39	0.00106	-0.00071	-0.00034	0.00066	0.00139	0.00094
	1122.54	0.00129	-0.00053	-0.00049	0.00015	0.00135	0.00086
	1118.68	0.00133	-0.00035	-0.00085	9e-05	0.00081	0.00083
	1114.82	0.00115	-0.00013	-0.00097	0.0005	0.00047	0.00101
	1110.96	0.00112	-5e-05	-0.00088	0.00113	0.00055	0.00143
	1107.11	0.00129	0.0001	-0.00063	0.0018	0.00079	0.00169
	1103.25	0.00136	0.00042	-5e-05	0.002	0.00109	0.00179
	1099.39	0.00139	0.00066	0.00052	0.00155	0.00148	0.0019
	1095.53	0.00151	0.00085	0.00086	0.00103	0.00206	0.00194
	1091.68	0.00143	0.00109	0.00126	0.00097	0.00272	0.00218
	1087.82	0.00111	0.00146	0.00168	0.00135	0.00317	0.00263
	1083.96	0.00089	0.00186	0.00199	0.00181	0.00346	0.00274
	1080.1	0.00085	0.002	0.00211	0.00196	0.00383	0.0025
	1076.25	0.00079	0.00187	0.00205	0.00174	0.00422	0.00242
	1072.39	0.00055	0.00173	0.00198	0.00144	0.00445	0.00258
	1068.53	0.00028	0.00183	0.0021	0.00137	0.00461	0.00278
	1064.67	0.00012	0.0021	0.00243	0.00155	0.00493	0.00293
	1060.82	2e-05	0.00233	0.0028	0.00171	0.00526	0.00298
	1056.96	-7e-05	0.00239	0.00305	0.0017	0.00542	0.00308
	1053.1	-0.00018	0.00243	0.00314	0.00175	0.00559	0.00336
	1049.24	-0.00031	0.00257	0.0032	0.00191	0.00578	0.00363
	1045.39	-0.00036	0.00267	0.00338	0.00188	0.00588	0.00385
	1041.53	-0.0002	0.00267	0.00347	0.00173	0.00594	0.00404
	1037.67	6e-05	0.00273	0.00332	0.00168	0.00602	0.00415
	1033.81	0.00018	0.00282	0.00317	0.00174	0.006	0.00417
	1029.96	0.00019	0.00281	0.00308	0.00178	0.00586	0.00405
	1026.1	0.00023	0.00267	0.0029	0.00174	0.00569	0.00383
	1022.24	0.00028	0.00243	0.00283	0.00174	0.00551	0.00363
	1018.38	0.0002	0.00215	0.00283	0.00187	0.00518	0.0035
	1014.53	4e-05	0.00201	0.00248	0.00193	0.00474	0.00334
	1010.67	6e-05	0.00205	0.002	0.0018	0.00437	0.0032
	1006.81	0.00024	0.00207	0.00189	0.00166	0.00418	0.00318
	1002.95	0.00024	0.00194	0.00186	0.0014	0.00405	0.00306
	999.095	9e-05	0.00156	0.00137	0.00087	0.00377	0.00262

## Sheet: Fig. 3a
Fig. 3a	Energy(eV)	1st deriv. (A.P.)	1st deriv. (OCV)	1st deriv. (-0.4V)	1st deriv. (-0.5V)	1st deriv. (-0.6V)	1st deriv. (-0.7V)	1st deriv. (-0.8V)	1st deriv. (-0.9V)
	8974.35	0.00561	0.00603	0.00603	0.00639	0.00617	0.00685	0.00683	0.00719
	8975.01	0.00718	0.00806	0.00794	0.00832	0.00823	0.0084	0.00811	0.00841
	8975.66	0.0102	0.0116	0.011	0.0114	0.0113	0.0112	0.0117	0.0131
	8976.31	0.0158	0.0168	0.0162	0.016	0.0161	0.0174	0.0175	0.0195
	8976.96	0.0238	0.0247	0.0243	0.0236	0.0237	0.0265	0.026	0.0305
	8977.62	0.0311	0.0326	0.0339	0.0361	0.036	0.0441	0.0444	0.0524
	8978.23	0.0343	0.0359	0.0434	0.0582	0.0577	0.0721	0.0744	0.0797
	8978.89	0.0401	0.0425	0.0584	0.0937	0.0929	0.11203	0.11528	0.11493
	8979.54	0.058	0.0618	0.0843	0.1345	0.13287	0.14403	0.14918	0.14239
	8980.19	0.0836	0.0879	0.10992	0.14882	0.14706	0.15268	0.15689	0.14445
	8980.84	0.10924	0.11337	0.1238	0.1279	0.1274	0.13482	0.13766	0.11872
	8981.5	0.12579	0.12898	0.12607	0.0989	0.0989	0.0999	0.10173	0.0855
	8982.15	0.1257	0.12746	0.11985	0.0834	0.083	0.0759	0.0778	0.063
	8982.81	0.11606	0.11777	0.11067	0.0812	0.0797	0.0729	0.0732	0.0621
	8983.46	0.10888	0.11071	0.10469	0.082	0.0806	0.0767	0.0788	0.067
	8984.11	0.10512	0.10729	0.10117	0.0783	0.0777	0.0774	0.0756	0.0707
	8984.77	0.0964	0.0975	0.0907	0.0694	0.0679	0.0676	0.0672	0.0612
	8985.38	0.0716	0.0717	0.0645	0.0543	0.0534	0.0577	0.0554	0.0526
	8986.04	0.038	0.0363	0.032	0.0411	0.0416	0.0433	0.0466	0.0445
	8986.69	0.0127	0.00904	0.01	0.0364	0.0371	0.0388	0.0381	0.0392
	8987.35	0.00802	0.00266	0.00645	0.0361	0.0365	0.0368	0.0396	0.0396
	8988	0.0164	0.00933	0.0131	0.0332	0.0335	0.0351	0.0357	0.042
	8988.65	0.0243	0.0211	0.0197	0.026	0.0258	0.0297	0.0278	0.0363
	8989.31	0.0281	0.0267	0.0206	0.0168	0.0163	0.0192	0.0169	0.0294
	8989.96	0.0263	0.0255	0.0168	0.00928	0.00926	0.00847	0.00748	0.022
	8990.62	0.0227	0.025	0.0125	0.00446	0.0045	0.00346	0.000905	0.0184
	8991.23	0.0226	0.0242	0.0105	0.00252	0.00259	0.00125	5.54e-06	0.0114
	8991.89	0.0246	0.0243	0.0112	0.00147	0.00158	0.00126	0.000826	0.00884
	8992.54	0.0272	0.026	0.0124	0.000899	0.000246	-0.00135	0.000621	0.00544
	8993.2	0.0288	0.0249	0.0132	0.000729	0.00101	0.000443	-0.000114	0.00349
	8993.86	0.0267	0.0215	0.014	0.00325	0.00343	0.00201	0.00316	0.00396
	8994.51	0.0206	0.0181	0.0133	0.00779	0.00711	0.00733	0.00578	0.00423
	8995.17	0.0143	0.0149	0.0115	0.0106	0.0113	0.0117	0.0133	0.00504

## Sheet: Fig. 3b
Fig. 3b	Energy(eV)	1st deriv. (A.P.)	1st deriv. (OCV)	1st deriv. (-0.4V)	1st deriv. (-0.5V)	1st deriv. (-0.6V)	1st deriv. (-0.7V)	1st deriv. (-0.8V)	1st deriv. (-0.9V)
	8974.35	0.00598	0.00604	0.0056	0.00623	0.00613	0.00637	0.00614	0.00612
	8975.01	0.00814	0.00779	0.00779	0.00781	0.00805	0.00818	0.00808	0.00821
	8975.66	0.0114	0.0111	0.0112	0.0105	0.0107	0.0107	0.0108	0.0109
	8976.31	0.0171	0.0165	0.0158	0.0155	0.015	0.015	0.015	0.0147
	8976.96	0.0266	0.0254	0.0243	0.0236	0.0228	0.0223	0.0225	0.0224
	8977.62	0.0371	0.0359	0.0353	0.0348	0.0356	0.0349	0.0349	0.0348
	8978.23	0.0449	0.045	0.0464	0.0494	0.058	0.0573	0.0579	0.0573
	8978.89	0.0541	0.055	0.0599	0.0697	0.089	0.0902	0.0916	0.0919
	8979.54	0.0691	0.0696	0.0792	0.0966	0.11995	0.1229	0.12314	0.12507
	8980.19	0.0903	0.0897	0.0992	0.12335	0.13221	0.134	0.13461	0.13534
	8980.84	0.11885	0.11755	0.11936	0.13888	0.12452	0.12592	0.12544	0.12502
	8981.5	0.14031	0.14018	0.13463	0.13699	0.11217	0.11076	0.10879	0.10855
	8982.15	0.1413	0.14264	0.13606	0.12847	0.10359	0.10005	0.099	0.0982
	8982.81	0.12906	0.13119	0.12773	0.12154	0.10352	0.0994	0.0991	0.0992
	8983.46	0.11779	0.11915	0.11861	0.10801	0.0991	0.0976	0.0967	0.0961
	8984.11	0.10654	0.10786	0.10489	0.0849	0.0824	0.0824	0.0813	0.0803
	8984.77	0.0863	0.0888	0.0832	0.0581	0.0618	0.0601	0.0615	0.0614
	8985.38	0.0556	0.0571	0.0549	0.0356	0.0439	0.045	0.0459	0.0453
	8986.04	0.0277	0.028	0.0289	0.0246	0.0364	0.0391	0.0385	0.0403
	8986.69	0.0101	0.0115	0.0149	0.0211	0.0366	0.038	0.039	0.0407
	8987.35	0.00655	0.0075	0.0128	0.0229	0.0343	0.0353	0.0359	0.0357
	8988	0.0111	0.0106	0.0142	0.0229	0.026	0.0279	0.0275	0.028
	8988.65	0.0143	0.0134	0.0143	0.0202	0.0208	0.0211	0.0202	0.0216
	8989.31	0.0136	0.0131	0.0141	0.0182	0.0185	0.018	0.0174	0.0175
	8989.96	0.0116	0.012	0.0132	0.0162	0.0155	0.0155	0.0158	0.0146
	8990.62	0.0125	0.0139	0.0115	0.018	0.0103	0.00995	0.0113	0.00997
	8991.23	0.0172	0.0176	0.0158	0.0184	0.0049	0.00302	0.00405	0.00297
	8991.89	0.0206	0.0193	0.0173	0.0124	-0.000166	-0.00278	-0.00348	-0.00356
	8992.54	0.0191	0.018	0.0148	0.00724	-0.00506	-0.00644	-0.00816	-0.0079
	8993.2	0.0145	0.0153	0.0113	0.00221	-0.00798	-0.00793	-0.00836	-0.00883
	8993.86	0.00901	0.00994	0.00557	-0.00327	-0.00557	-0.00555	-0.00467	-0.00596
	8994.51	0.00272	0.00261	0.00105	-0.00631	-0.0025	-0.00276	-0.00226	-0.00288
	8995.17	-0.00321	-0.00233	-0.00442	-0.00797	-0.00243	-0.00251	-0.00145	-0.000966

## Sheet: Fig. 3c
Fig. 3c	Energy(eV)	1st deriv. (A.P.)	1st deriv. (OCV)	1st deriv. (-0.4V)	1st deriv. (-0.5V)	1st deriv. (-0.6V)	1st deriv. (-0.7V)	1st deriv. (-0.8V)	1st deriv. (-0.9V)
	8974.77	0.00565	0.00679	0.00781	0.00751	0.00797	0.00819	0.00825	0.00858
	8975.23	0.00801	0.00891	0.00959	0.00942	0.00989	0.0101	0.0103	0.0101
	8975.69	0.01	0.0104	0.0108	0.0119	0.0116	0.0126	0.0126	0.013
	8976.11	0.0115	0.0124	0.0141	0.0148	0.0161	0.0161	0.0159	0.0172
	8976.57	0.0151	0.0161	0.0186	0.0194	0.0203	0.0204	0.0207	0.0222
	8977.03	0.0202	0.0217	0.0249	0.0261	0.0269	0.0276	0.0283	0.0284
	8977.46	0.0264	0.0279	0.0332	0.0345	0.0363	0.0382	0.0391	0.0397
	8977.92	0.034	0.0373	0.0437	0.047	0.0484	0.0512	0.0525	0.0551
	8978.38	0.0438	0.05	0.0589	0.0638	0.0662	0.0693	0.0702	0.0726
	8978.84	0.0566	0.0643	0.0755	0.0815	0.0856	0.0882	0.0899	0.0911
	8979.26	0.0703	0.0815	0.0941	0.0986	0.10277	0.10424	0.1065	0.10659
	8979.73	0.0829	0.0993	0.1084	0.11106	0.11372	0.11415	0.11508	0.11503
	8980.19	0.0964	0.1164	0.11835	0.11788	0.11698	0.11729	0.11633	0.11522
	8980.61	0.10901	0.12728	0.12166	0.11783	0.11405	0.11303	0.11163	0.10833
	8981.07	0.1172	0.13006	0.12043	0.11529	0.11074	0.10744	0.10503	0.10141
	8981.53	0.12338	0.12727	0.11807	0.11295	0.10756	0.10313	0.0995	0.0951
	8981.99	0.12509	0.12097	0.11513	0.10909	0.10375	0.0998	0.0961	0.0909
	8982.42	0.12262	0.11341	0.11074	0.10342	0.0992	0.0952	0.092	0.0881
	8982.88	0.11655	0.10469	0.10246	0.0967	0.0925	0.0891	0.0849	0.0825
	8983.34	0.10632	0.0967	0.0925	0.0868	0.0836	0.0808	0.0781	0.0752
	8983.76	0.0933	0.0872	0.0773	0.0739	0.0722	0.069	0.0683	0.0665
	8984.23	0.08	0.0771	0.0628	0.0627	0.0599	0.0587	0.0586	0.0577
	8984.69	0.066	0.0646	0.0542	0.0536	0.0521	0.0541	0.0543	0.0529
	8985.11	0.0526	0.0512	0.0481	0.0481	0.0502	0.0512	0.0514	0.051
	8985.57	0.0446	0.0426	0.0441	0.046	0.0487	0.0482	0.0493	0.0494
	8986.04	0.0399	0.0366	0.0405	0.045	0.0464	0.0467	0.0465	0.0475
	8986.46	0.0373	0.0328	0.0363	0.0397	0.042	0.0415	0.0423	0.0427
	8986.92	0.0352	0.0295	0.0325	0.0333	0.034	0.0348	0.0348	0.0358
	8987.38	0.0301	0.0262	0.026	0.0272	0.027	0.0293	0.0281	0.0298
	8987.81	0.0239	0.0225	0.0218	0.0213	0.023	0.0233	0.0252	0.0256
	8988.27	0.0208	0.0192	0.0189	0.0182	0.0199	0.021	0.0229	0.0255
	8988.73	0.0177	0.0171	0.0137	0.0167	0.0197	0.0212	0.024	0.0262
	8989.19	0.0153	0.0151	0.013	0.018	0.0202	0.0224	0.0252	0.0268
	8989.62	0.0167	0.0146	0.0136	0.0181	0.0208	0.0249	0.0251	0.0293
	8990.08	0.0202	0.0166	0.0149	0.018	0.0227	0.0247	0.0258	0.0307
	8990.54	0.022	0.0203	0.0159	0.0196	0.0216	0.0233	0.026	0.027
	8990.97	0.0246	0.0236	0.0161	0.0192	0.0207	0.0211	0.0243	0.0236
	8991.43	0.0277	0.0258	0.0171	0.0166	0.0175	0.0181	0.0183	0.0209
	8991.89	0.029	0.0269	0.0163	0.0143	0.0126	0.014	0.0137	0.0157
	8992.32	0.03	0.0247	0.0134	0.0105	0.00974	0.00962	0.00925	0.00985
	8992.78	0.0291	0.0235	0.0101	0.00618	0.00622	0.00505	0.00452	0.00515
	8993.24	0.027	0.023	0.00944	0.00393	0.00275	-0.000461	0.000673	0.00172
	8993.67	0.025	0.0212	0.00736	0.00261	0.000443	-0.000705	-0.000607	-0.000849
	8994.13	0.0206	0.018	0.00615	0.00207	-0.000395	-0.000348	-0.000537	-0.00228
	8994.59	0.0176	0.0145	0.0047	0.00118	-0.000927	-0.00268	-0.00369	-0.00394
	8995.02	0.0137	0.00975	0.00142	-0.00144	-0.00316	-0.004	-0.00536	-0.00516

[truncated: 78 more sheets: Fig. 3d, Fig. 3e, Fig. 3f, Fig. 3g-j, Fig. 4b, Supplementary Fig. 1a, Supplementary Fig. 1b, Supplementary Fig. 1c, Supplementary Fig. 1d, Supplementary Fig. 3, Supplementary Fig. 4, Supplementary Fig. 6, Supplementary Fig. 8, Supplementary Fig. 9, Supplementary Fig. 10a, Supplementary Fig. 10b, Supplementary Fig. 10c, Supplementary Fig. 10d, Supplementary Fig. 11a, Supplementary Fig. 11b …]
